# Supplementary material for: The Expression of the StNRAMP2 Gene Determined the Accumulation of Cadmium in Different Tissues of Potato
Source: Int J Mol Sci. 2023 May 26;24(11):9322. doi: 10.3390/ijms24119322 (PMC10253094; doi:10.3390/ijms24119322)
Supplement: Supplementary file 1 [file ijms-24-09322-s001.zip]

Archive with 2 entries (2 files):
- Supplementary Figures S1-S8.pdf
- Supplementary Tables S1-S6.xlsx
