# Supplementary material for: The Expression of the StNRAMP2 Gene Determined the Accumulation of Cadmium in Different Tissues of Potato
Source: Int J Mol Sci. 2023 May 26;24(11):9322. doi: 10.3390/ijms24119322 (PMC10253094; doi:10.3390/ijms24119322)
Supplement: Supplementary file 1 [file ijms-24-09322-s001.zip › Supplementary Tables S1-S6.xlsx]

## Sheet: Summary
Supplementary Materials
The expression of the StNRAMP2 gene determined the accumulation of cadmium in different tissues of potato
Supplementary Tables
Table S1 Table of sequencing data statistics
Table S2 Compare the data and statistical tables
Table S3 The protein sequences of 85 cadmium-related genes were screened from YS505
Table S4 Functional annotation information table of 85 cadmium-related genes screened from YS505
Table S5 The protein sequence used to construct the evolutionary tree
Table S6 StNRAMP2 sequencing sequence

## Sheet: S1
Table S1 Table of sequencing data statistics
Groups	Sample	Raw reads	Raw bases	Clean reads	Clean bases	Error rate(%)	Q20(%)	Q30(%)	GC content(%)
YS505	CK0d_1	67966064	10194909600	67591336	10100048489	0.0255	97.94	93.54	43.22
	CK0d_2	56172662	8425899300	55886284	8351111835	0.0257	97.76	93.45	43.19
	CK0d_3	54417430	8162614500	54238290	8103582541	0.0231	98.85	96.02	43.37
	50mg7d_1	35135582	5270337300	34927018	5212887033	0.0258	97.76	93.25	43.27
	50mg7d_2	47718896	7157834400	47426120	7078664996	0.0257	97.86	93.38	43.28
	50mg7d_3	45825926	6873888900	45629474	6805682875	0.0242	98.39	94.94	43.24
WY7	CK0d_1	54518108	8177716200	54187166	8087784121	0.0252	98.04	93.8	42.93
	CK0d_2	47546396	7131959400	47266372	7054162854	0.0255	97.82	93.6	42.9
	CK0d_3	51906902	7786035300	51684954	7709653616	0.0231	98.85	96.05	43.09
	50mg7d_1	52446918	7867037700	52078672	7776189781	0.0252	98.04	93.81	42.45
	50mg7d_2	53344134	8001620100	52984480	7911627593	0.0256	97.8	93.55	42.42
	50mg7d_3	56243224	8436483600	55959678	8353594118	0.0231	98.83	96	42.61

## Sheet: S2
Table S2 Compare the data and statistical tables
Groups	Sample	Total reads	Total mapped	Multiple mapped	Uniquely mapped
YS505	CK0d_1	67591336	58475205(86.51%)	2506032(3.71%)	55969173(82.81%)
	CK0d_2	55886284	48116964(86.1%)	2028353(3.63%)	46088611(82.47%)
	CK0d_3	54238290	46871937(86.42%)	1997882(3.68%)	44874055(82.74%)
	50mg7d_1	34927018	25871597(74.07%)	870283(2.49%)	25001314(71.58%)
	50mg7d_2	47426120	35217474(74.26%)	1197111(2.52%)	34020363(71.73%)
	50mg7d_3	45629474	35177802(77.09%)	1199920(2.63%)	33977882(74.46%)
WY7	CK0d_1	54187166	47803478(88.22%)	2003296(3.7%)	45800182(84.52%)
	CK0d_2	47266372	41480724(87.76%)	1732215(3.66%)	39748509(84.09%)
	CK0d_3	51684954	45513229(88.06%)	1907787(3.69%)	43605442(84.37%)
	50mg7d_1	66530436	58614027(88.1%)	2410002(3.62%)	56204025(84.48%)
	50mg7d_2	52679798	46153167(87.61%)	1895747(3.6%)	44257420(84.01%)
	50mg7d_3	56997388	50169499(88.02%)	2095484(3.68%)	48074015(84.34%)

## Sheet: S3
Table S3 The protein sequences of 85 cadmium-related genes were screened from YS505
GeneID	Gene sequence
PGSC0003DMG400029309	GAGAAACACAAACAGAGTGAGTGAGTGTGTGTAGTAGGTGAACAATATCACAAATGGATGCAGATTACGGCATAGCTAGAGAACTCTCTGATCTGCAAAAGCTTCGATCTCAGTATCAACCTGAACTTCCTCCTTGTCTTCAGGTTTCTCTTCATTTTTTTTTGCATTTTTTTGAATTTTTTTGTGTATTTTTTCGTTGTTATTGCTCTACTATGAACTGTGATTCGTTAGATAAGTTGTTGTTGTTGTTGATTCGATGGAGAAGATGATTATGTTTAGCATTTCGAAAAATCGGGAAATAATTACCGGCGAAATGTATGTATAGTAGATTGTTTCGGTATACTAACGTCCTTAACAATAGAATAGATCTGACGTTGTAGATCAGATTTGTTCTTATGC…
PGSC0003DMG400003372	AAGGAATAAAATAGAGATAGAGATAGAGAGAGAAAGAGAAAATTATTGTATGGTAGTAGTTTTTTAGCTGCTAAACACTCAAGCAGAAAACCTCTGTAAGAAGAAGAAGAAGAAGAAATAGTCTGTGGATGGAATCTTGTAGTTGTAACCATTGTTTTTGTCTAGTTTCCTTGGAAATAAAACCTTATACTGTGTAAACTTGGGATTTAGCTGTTTTCAGCAAAATCTTTGGTTTCTTCTGAAAGCTGAGCTGTTCTCTTTTTGTTTTTTTGGTTCCTTCTCACTTATACTCATCATCTTCCTTCTTCTCCAACTCTTCACACTCCAAATCTCAGCTCTCAAAAATGATGTCTGATGACGGACTTTCTTCATTAGCTTTCATTCAAGATCCAAACTCAA…
PGSC0003DMG400008297	CTAACTTTTACATATCAAACTAGCAACCCCCTCACTTTCCTCTCTTTATAAACCATGGCAGCTGCTACAATGGCTCTTTCTTCCCCTTCTTTTGCTGGACAGGCAGTGAAACTCTCACCCTCTGCCTCAGAAATCACTGGAAATGGAAGGATCACTATGAGAAAGGCTGTCGCCAAGTCTGCCCCATCTAGCAGCCCATGGTATGGCCCTGACCGTGTTAAGTACTTGGGCCCATTCTCTGGTGAGTCCCCAAGCTACTTGACCGGTGAATTCCCTGGTGACTACGGACCGTGTTAAGTACTTGGGCCCATTCTCTGGTGAGTCCCCAAGCTACTTGACTGGCGAATTCCCTGGTGACTATGGATGGGATACCGCTGGACTTTCAGCAGACCCTGAGAC…
PGSC0003DMG400011588	AATATGTTGAGCTAATTCTAATCGAAGCCCAAATTAGGGCTTGAAACTCAAAATCAATAATTCATCGCTGGCTGTAAGAATCTCATAAAAATGTCATTCATCGAAGAATTTCAAGCCAGTAAGTTTCAATTTATTTTTTTATAATTTTTTAAAATATTTTTTTATCTGTTCCAATTTCTGTTTTATAGATTCATATAAAGATTGAATTTTTGTTTCGAATTCATAAGCCTGAAATTGAGAAAAAATAAATTCAGTACAATTCTAAGGATGCTGTGTACTCCATGTGCCAAAATAGTTGTCATGTTTTGCTTCGCGAGGAAAAAGGGGATGTTTTGTTAATAGAAACAAAAAATTATGTGTTTATAGCTGTAATGATATAAATAAAAATACTCATCCGAG…
PGSC0003DMG400027900	CTTTGTGGGATTACATTGAATATATTGTTGTTGTTGTCCCAATATAAAAAAGGATAGTTCGATGCACGATAATATTTGATAAATTTAAATGACCTAAATTATTCGAGAATCTATTTAAGGACTATTTTGAACCTATACCGAACATTAGGGACCATTTTTGCCATTTTCTCTACTTTAACCAATGCCCTAAGCACTACAGTATCTCTCCTCACGTTTATTGTCATTTCCCGCTTCACCTAATCCCCGTCGCCGATGGCCGACAAGAAGAAACGCCGGCGAGCAGCTCACGACTCCGATTCCGACTCCGAAAGCCGGCCTTTCCAATCCAAGCTCAAACCCGACTCCGTCATCCTCCAAACCCTAAAAGCACTCAAATCCTCCTGTTCCACCACTTCCAAA…
PGSC0003DMG401028515	TAAATACCTAAATGAAAAGCTGAAATAGGGGTTTTAGAAGTCGAAAGTATAAAAGCACAGAAAGGACTCGCTCTGGTTTTCTCTTCTCTGAGGGGTAATTTTTTCGATTTTTCCCATCTATTTATTCTTTAATCTTCCTTAATTGTGTCATTATTCGCTTGGCAAGCCAGCAGATTTCTGTAGGCACCAGTATTTTCGTGATTCAGTAGTAATTGCTTTCATGTTAATTTCCAATTTTTGTGTACTCTCTTCGATTGCTTTTGAACAGTGAATTGGGGTTTATTTAATTAAAATAAAAAGCTAATCTTTTTATCGTTTGCTGAAATGGGTGTCTGAATTTTTTTCAGTTTTATGCTTGTAGGTGTTCGATGAATTTCTTTCTATGAGTTTGGTGTTAAT…
PGSC0003DMG400026360	ATTTGCTGCCAACTTTGCCTAACACTGCCTCCTATACTCACTATATACTAGTTGGCTCTCAATAAATCCAAAAGGCCAAACTTTTTCTTGTGAACTCCGCTTATAATTTCAGATTCTTGATTCATTATCAGCCAACCCCACTTCTTATATTGGTAAGATTTCTCATTTTTCTGTTACCCTTTTGAGAGAATCTTGAGTTTGAGTTGTGAGATTCTGCTTTGTTTGGTTCATGGGCATGTTGTTTTTTGTGTTTTATGAATTGGGTTTTTCATGTTTTTGCTATTAGTTGTATAAATGTTTTATTTGGTGAAATTCTGTGTTAAAAGATTGAATCTTTAAGAAAAGCTGGGCTTTTCATGTTCTTGATTCATTATCAGCCAACCCCACTTCTTATATTGG…
PGSC0003DMG400000682	CCTCAATCAACAAAAAGCCCTAACTTATTCTTCTTGTTTTTCCCTCCCATCGTTCCTTCACCTGCATTTTTCCTCTGCGATTTCAGTAAGTTTTTCTCTCTGCATTTTCTGAATGCGTTTTTATCACCTTCTCGGTTTATCTGTTTTTTTTTTTCCATCCGCTTCTTTAATTTTTATTTGCTTTGGTTTCTGCTCAAATCTTCAAAAAAAATAAAACGAGTGTTTTCAAATGTCGATGATGATTGAATTTTTCGGATGTTGTTGTTTATAGTTGTATTTTTCTGCTTAATTTCTTCGAATAAGTGCTAGTAATTATTATTTTTTATACTATAAAAGAGCTGATTATTCTAAATTGATGCGACAGAGGGGGAGTAGTATTTTTGTGATTTCCTTTGTTGT…
PGSC0003DMG400002300	CAAATCTTCATTCTTATCATTTTTAAGCGAAAAGAACCAAAACCCTAAGCCATCCTTCTTTCATCACCGGCGAACCCCATCGAAGACGACAACAACAACAGCGAGACCCTCACATCTCCATTCCTCTCCTCTTTGGCGAAGTTCTAGTAATCCAGGTATTTGATTAATCATCATACATACATAACAGTACTTATAATAAAGCTAAATTGAAGTTTACCAGGAATTTTACATGGTCCAACAATTTCTCAAACACGTCTGTAAATACCTCTAATACTAGAACTCTAAAACTATTCAAATTTATTTAAGCTCAGTTATATGAAACTGGCAAAACTAGATATTCAAACTTGGGATGGAAGGNNNNNNNNNNNNNNNNNNNNNNNNNNNNNNNNNNNNNNNNNN…
PGSC0003DMG401032194	TTTTTTGCGAGAAAATCAAGAAAACAAAAGCTGACCCCCACTCCCCTCAGCAGAAAAAGCCAACACAGCTTCAAACTTCAAAGTCCACCATTAATGGTCATCCTCTAAGACAAAATTTCCACAAAAAATGCTGTGTTGTACAAAATTCACAATACCATTTCAAAAAAATCCAATCTTTTTTATTTTTTTTTCAATTTTTTTCTATTTGTACACAAACATGTGTATGTGTCACAAAAATCAGTAAACTATAAGGGGGTTGTCTCAATTATAAGTTAAATTATTATGAATTTATGAGGATTTACATGATTTGATTGTGACCCTTTTCAAATCTTTGACTCTTGTTACCCTTAGATTTGTATACTGGTAAAGAGAAACAAACAAATGGTTTTGTTTTCTCAG…
PGSC0003DMG400024753	CTCCGTGTAAACATTCACATAACTTCGCGCTTCACTCTTCTCCATTTTCCCCTTTTCCTTTCTCTCTTAATAAAGCAAATCTCTCTCTTCATACTTTCTCTTTAGCAAACAAATCTTTCAATTCCTTCTTCTACGCTTATAGTTTAGTAATGGCAGCACAAGATCGACCAGAAGAACTCCTCAACTACAAGGTTCGTTTTCTTCCCTTCTCATTATTTTCCTTTCTAATCTCTTTTTTTTTTTTTTTTTGTGGTTCTAACATTTTCTGCTGTGTTTTGTTTATATAGACGTGGGTCTTGAAAGTTTCCATTCACTGTGAAGGCTGTAAAAGGAAGGTCAAGAAAATTCTCCAACAAGTAGCTGGTAAATATAACCATATCCCTCCCTTCTTTGCTTTTT…
PGSC0003DMG400016689	ATGCGCCTCTTCTTCTTGGTTCTAAGCACCGCCGACAAGTTTGACGGAAAGGCTACAAATTGGAAAGGTTCGAAGGTATTGAGGAAAGAAAAAGCATTGGATACTTCGGTTCTTCGGTGGACGTAGGCTATGATTTATTCTATGTGATAGATAGACTCTTAATAGTGATTGATATGCATTGAGTGATATTGTGAAGTTCTCAATGTACTTGATTGTGTGGTTGTATGGCTTGGTTGTGTGGTTTGTGATTGGTCTGAAATCCTGAGACTGTGAGATTTATTATCTGAAACCCTCTCTATCGAAGTGATGCCTTGAATAAAGAAGGTTTGATGAAATATTGTTAATGAATTGAAAAGTGGTGATAATAATTGGTAAATTAACAATATATTGGATTGGGTG…
PGSC0003DMG400003545	GGAAAATAAAAAGAGAAACAGGGGAAGAAAAAAAGTATTTAGGAGAAGTTTTAAGGAAGAAAGCAAAAAATATTTATTCCCTATCTCCTCATCCACCTTCTTCATCTTCCTCCTCTCTTATCTTCTTCGTCTATATATCCAGGTACTTTTATTTTTTTCTTCTTTAAACCTCTCAAAGATTCAATCTTTTTGTGTTTCTTGTTCTGAATTTGCTTTGTGTAACTGTTATTAGGAAATGGACTGTGTGAAGGGGGCTTTGAGAAACAGTTTTGTGCCGGAGACACCATTGAAAATGACCCAAAACCAGACCTTTGGGGATGACTTGTCTGCCGCCGGCGCCGGTCAAAATGGAGTCTCCGGCGATGATTTCTTTGTTGACGACCTGCTTGACTTCTCCAA…
PGSC0003DMG400024570	TTTCATTCACCCTCAACATTTATTACCTATTTTTCAAATCATCTTTTAAAATTTAAAGATTATACATCAATATTATAATAAAAAACTTCTGGTAATTTTAAAATATTAAATTACTCCAATGGTTAACCGCGAGAGGCGATTAGATGACCATTCCTTGGGCAGTGTCACTGTCCACCAGCCGCTTCTTCCCCAACCGCTCCGCTATACTCCGCCGTCAAACCTCACCGTGTTCCGCCACTGCCACCATGAGCACCGCCGGAGAAGAGAACTTCACTTCTGACCCTGCCCATTTGGACACAATTTTCAAGCAGAAAAAGTCCCTCCGTTTGGTTGTTAAAAGAGATCTCAAATCCATGGATCCGACCCTTAGATCCGAAGAAGGTACTTCTTTTCAATAAA…
PGSC0003DMG400035782	GGCTACAGATAATAACAATGTATAAATATCAACTAGATATTCCTCATATTGCAATGTTGATATCTAAATAGTGTTTGTTCAAACGTTTAAAATTGCCGGCTAAAGGAAAAAACAAAGATGAATGCTAAAAAGGGTTGGGAAAGTTCAACCGTAAATAGAACAACAAGACATCGTAAAACTGCAGGAAAACTATGGCATCGCGAACCCGTTGCAACAAAAATGCACTTCCCTTCTTAATTGTTGAAAGTAGATAAAATATTCCATGTATATTTTCTTTTATATGACATAGTATTTGACTGGAAATAGAGTTTAAGATAAAAGCTGACTTTCATTGGAGTATTTTTCTAAAATAAAATTTACATAGTTAAAAATCATATAAAAAGTATATATTACTAACTC…
PGSC0003DMG401029267	AGAATACTACTATCAACTTGTCCCATATTTAGAACTTGTTGTTTTTCTAGTTGAAGAAGATGGAAAACGGTGAAATCCCAGAGAATGCTCCTGAACGTATGTAGATTCTTGATTTTTAACCTTAAAGTTTGCATCTTTATTCTTTGAGTTCAGTGTTTAAGCTTCTATGTTTTGTTTTTTCTTTTTAAAAAAATTTCAGATTGCCCAGGTCCACAATCTGAAACAGCAGGAAAATCTGATTCTTGTCAAGGATGCCCAAATCAAGAAATTTGTGCTACTGCTCCTAAAGGACCTGACCCAGGTTACTGTTTTGCTTCTTTCAGTGTGTAGATATACTTTTTTGAGCTTGTTTTTCTTATATTCGTGATATTGGGTGTTAATTTTGTGAGCGCTTGTGTA…
PGSC0003DMG401014186	GTAAACCCTTTTTGTCCCTTGGAGAGAGGTTTTACTGCCTTGCTTCTCTATTGTTCCTTCTCGGAACCAAACACCGGCCTTTAACCTCTAGATTCCGGCCGGCGATGCCGGCTATCCATAACCATAACTGGTTCCATACTGCTTCGAATATCAATACGAATTGTTCTTTCTCGACCTTCAGCTTCCCTAAAACCCTCACATTTTCAAACTCCTTATCTCATTCTCTCAAATTCGTCTCTCCTAACCCGTTCTTCGTTAACCGAAAACGACGCGGCTTTGTGACTATTAATGCAGCTGCAAAGTCGTCCAGCTCCGACCTATATTCAGTTCTTAATGTTAGTAGAAATGCAACGCTCCAAGAGATCAAAGCATCTTATCGCAAGCTTGCTCGCAAGGTAT…
PGSC0003DMG400010493	TTTGTTTAAGGTGGAAAAAAAAAAATCACCATGGATTCATATGAAGCAACAAAAACAGTTTTATCAAGAATTGAAAGCTTGGATCCAGAAAATGCATCAAAAATCATGTGTTATTTACTTACTCAAGATCAAGGTGATAAGGAGATGATAAGATTAGCATTTGGTCCAGAAAATCTGTTAATTTCTATTATAAATCAAACAAAAACTCGTTTAGGACTTTTATCAAACAGTTCATCTGCACCTACAACACCTTCATCTTCTTCCCATTTTGGTTCCAATAAACTCAACCCATTTCCTCAATCTTCACCTAGAATCATGATTCCGAACAATGGGTTTCAATCTTCACCTGTTTCTTCTCCATGGTCAGGTGGGTCACCGCCAGTTTTTTCAAGAAGTCCT…
PGSC0003DMG400033067	CTAAACAGTACATCGCCTTCCCACCTACCTACCCCCGTAAATCTTCAACCTCTATTTACCCCCTACCCCCGCCCCGAGAGTGACACTATCCATACGTAACTACCTATACATATATATAATTTATACACTCTATTCATCTCCGATCGATTTTTTTCCGATTCCGACGTTGCTTTCTTCGCCGGTAAGTTTCTCTATCTGCTGTGTATTGATACGAGTATAGTTAGATATTTAATCTACGCAATTGCTAGATTTTGTATATGGATATGAAATAGGTTTGTATATGCCTTCGATTAAATCGACGTAGGAGAAATTATTGATGGGGCATAAGAAGCGAACTGTCGCTCCTCGCTCCAAACCCTCAAGTTCACCGGCGGCGGTCTCAGAAGATGGGTCACCGCC…
PGSC0003DMG400030951	CATTAATTGATGACCCAAAAAAAAAGAAAAAAAGAACATAGGTTATGTCGAAGGCCATAGGTTAAAATAGAGTCCAAGAGGAGCAGCACGAACCACAGAGGTTCTTCTTATACTCCCAAATAACTTCGTTTTTTTTTTCACTTTGGCGCCCTTTCCGCTAAAATCCCTCAAGATTCCTCTCACTGTTTACCCTCTTTCTCGCTTCCAATTCCCATTCCCCTTCTCCCTTTTTCTATGTAGTCAACCCATACTGTTTTCATAAAGCATAACTTATTTCTCTTCAGTATCCGTCTCTCTTCTCAAATGGCTTCCGAGGAACAGTTGTCTGCAATTAAGGTATGTATGTGTCTTTTCTGCAAGAAATTGAGTTTTTCTTGATGTCTTGGGTACCCTTTCTTG…
PGSC0003DMG400024967	AAACATTTCCATAACCCATTGTACTTAATTTTATAGCCAGAGAAATTAAATGGGTCGTCTAAATCTTCTTATGTCAGTATTATTATCAATTTTTTCAGTTAGTATTGTGTTGATGCCTAACTTGGCATCTGCACAATTGAAGACGAATTATTACGCAAATATTTGTCCTAATGTTGAATCCATTGTTAGAAATGTTGTTAACCAGAAATTCAAACAAACTTTTGTCACTGTCCCTGCTGTTCTCCGTCTCTTCTTCCATGATTGCTTTGTTGAGGTACGTACTCTGTTCCAATAATTTCTAATTGTGATACTACTGAGAGTCTTTTACGCGATAGGTGTGAATTTGATTTTCATTGTACAATATTTGTCCCTTCCCCAATTGTACCAACAATTAGAAAT…
PGSC0003DMG400021374	GCAATTCCAAATTCAAATTTTGAGAAAAAATATTTTTAGATTAGTGATTTATTACTATAGTTTAATTTAATTATTCTAGTTCTTTGACTAACAAAGCAAAATTACCAAATCTTTCTAATTTCCCCTTTCTCTTTCTTTGGTGAGTGAAATAAAAGCTAGGGCAAAAAGATTGCTAAATACAGCGCCTATAACTCTTTCTTCTTCTTCAGTTACACAGGTATTCTCATTCATCTTCATCTTTTTTTGTATTTTAATCTTTATTTCAGTGTTTTTCATAACTTAATTCAAGAAAGTTTGCTTTTTTATATGTTTGAGTATTGTTATCTCTATCATTGGTTTAGGTTTTCTTGAAAAGATTGGTGTTTTTTGTTGAATTAAGTTTGGTTATTGATTCTTGAA…
PGSC0003DMG400031130	CTTTTTTATATTCTCTATATATCTAGGACTCAGTAGCAGATCGAAATTTTCAAAGAAAATGAATTAAAAATTCGTTTTTTTTTACATAGTCGATAAAGAGTAGATCGACAAATTTCGAGGGCTTTCTCTTGCATTTTCTCTTCTTCTTCTTGTTCTTCTTTCCCAGAAGAACAAAAATACATAAAAAGCAAAGGGCTTTTGTGGGTTGGTGGCAAAAAAATTTCAGAAATTTATTCAAGATTATATATTGGGAAAAAGGAAAATTGATTCTTGAAGTTGAAATTTTTTAGTTTGAAGATTAGTTGTACGAAATGAGTTCAGATCTGATAGCTAACACACATGGTAACCTGGATGAGCAGATTTCTCAGCTTATGCAGTGCAAGCCTCTATCTGAGCCTG…
PGSC0003DMG400007202	TTGTGATATTCGTGGCTGAAAATTGGGCGTAATGGGAGAAGAGAAAAGAGAAGTAGTATTTAGAGACATTAGAAGATATTACTGTGAATTTTGTGGCCTTTGCCGTTCGAAGAAATCCCTAATTTCCTCTCATATTCAGTCTCATCATCAAGTACGTTTTTTTCTATGTATTTTCGTTTTTTCTGCATTCATTTTTGTCTACTTGTTATATGAGCTGCTTCGTGTAGATCTACTATCGTGGTTGTTTTTTCTGAACTCGCTTTTAGGGTAAAGTTGATAATCAGTAATTATTAGATTCATTAGCCAGAGCTGAAAGACGATAAAGTTTGTTTTAATGGTACATGACCTGATTTGTTTGGATTTCAATGTTAAACTAGTGTAATTGTTGTTTTAGGAGCT…
PGSC0003DMG400004882	ATTCTACTCCCTATGCATGGTAGAATAAATAAAAAAAGATTGAGATATTTATTATGGGTAGAGAAGAGAACAAAAGAAAAGACAGAAAGTTAGCCTTATAGAGTGTGGGAGAAAGAGAGAGAGAGGATTACAGTCTCTTCTCATCCACATCTCTCATCTCATAAACTCAATCTTTTCCTTCTCATTTTTTGTTGCAACAAAAAACTACTAACAGCTTGTTTGTTTTGTTGATGCCAAAGTCAAGAAGAAATATTGAAGCTAATTTTAAGGTTCAAACAACTTAATTTTGCCTCTATATGTATGTTGGCTCTTTTTGTTCACCTATACTATACTATACTTTTGCTTTATATATCTAGGTTTTTGTTTTTGTCTTAATTAGATCTATATTATCTCTCTAAT…
PGSC0003DMG400018774	TGCTACTTAAAATACTAAGAACAACATTAAAGAGCATGAATTTAAGAAGAAGAAAAACTACTAAAATGACCCAAAATTCCCATATTGAATAAAATTCTGAAAATATCAAAAGATCCCAAGATTTTGGTTCACCTTATACCCTCTCATCCTCTCAGTGCAGAATAATTTTTGAAAACCCCAAAATCTTCTCTTATCTTCCCTCTCAAAGTTGCTCTACAATGCTAAATCCCTAAAAAGTCTCCAGCTTCAGTATCAAAACCAGGTATATTATTAATCTTTAGTGTTGGGTTCAGGTTCTTTCCAAGTTTCATGGAACAGTTCATGTGCATATTGTAGAAAAATGGCATCTTTACCTCTTGTTTCAAATGGCAGATTATTAGTTACTCACAAGAAATGGAA…
PGSC0003DMG400011558	CTCACCATAACTTTTTTTATCTACCTATTTCTCTCTTATCTTTGCTACAAAAATCAAGAAAAGACCCTTTCTTGATAAACCTAAAAGCTTGTCAATGGCTTTTGCAGGAACAACACAAAAATGTATGGCATGTGAAAAGACAGTGTATTTGGTTGATAAATTAACTGCAGACAATAGAGTGTTTCATAAAGCTTGTTTTAGATGCTATCACTGCAAGGGTACTCTCAAGGTTTGTTCTTTTTTACTGCAAGGGTACTCTCAAGGTTTGTTCTTTTTTACTACCATGATGATGGGAGCATTTCGGGTTATAGGTCTAATCATTTCGATTCCCCTGTTTCTGGCATGCTATAGTTATTAAAGTCCCTCGACAGTAAGAATAGGAGATAAATTATAAGCTAG…
PGSC0003DMG400005622	CGGACGGTCAAGATTAAAAATTAGAATCTAGGGCACGGATCCAACCAAACAGAGAGAGCTTCTCTTCTCCGATTTCAGCTCTATAAATCGTCCCTTGTCAAGTCTCTGTGTTGTTCGCTTACGCCCAATTAAGTGAAGAAAGCAGTAGGTTTATGTGTGCTGAAGAATGGCGAAGGCTCGCAAAGGGAAGAGCGAAGAACAGAAAGGGGATAATTCTGAAGCAGTCGTTCGTCATCAGAAACTATGTCTCTCAATTGACATGGACAAGCGTCGAATTTACGGGTAAATTTCAAGAAAACATCAAAGATTTTAAAGATGTTTGAAATTTCTTGAAAAATACCCATTCCAGTAAATTTCTTGAAAAAATATCCACTCTTGTTGAAACCTACTATGTTCCAA…
PGSC0003DMG400006449	ACATTATAACATTTTTTTATCTCTCTGAAATTGAGAAAAAAAATAAGCAAAAACAAAAATGGGTTCCATTGCAAAGGTATGTAATTTTACTAATTTACAATCTTTGTATTCTGAATTTTCGTAATTTTCATTAATCTTTTCTTTGTGGGTATTGATTTTCTTGAATTTTATGCTATTTGTTTTTCCTGGGAAGTAGTTTGATCTGCTTTTGAATTGAATTTTCGTTTTCTATGATAGTTTTAAGTTTTTGGGTGTTGTGTAGTTTTTTATGATGTTTATTAAAGTTTCGATCTTTACTGGGAAATTAGATTTGTTATAGAAGTATATGATTGATGGGTAGTTTGATTTTGGATGGTGTAAAGGGGTTTGATTGTGTACTGTTTGAATTTTTTGCTTATT…
PGSC0003DMG400012014	GGGTGAAGTAAGAAACGTTACCCATAAGAAAAAATATTTGGGCAAGTAACGTTTTCAAGGTCAAGAAGTGAGTAACTTTCTTGTGTTCCCTCCTCCTTTCCCTATCCCCCATTCAATTCTTTACCTAACGCAATTCCCAATTCAATCTCCCTTTTACTTCTTCTTCTCTCTCACCATTTTCTTCTACTTGTTGTGCCCCTTTCTTTTCAGATTTTGATACTGTAAGTATAACTAACTTTATTTTTGAACAGGAAATGGATTACTCCGGCAACTGTCAAAGTTTTGTTTCCGGCGATGACTTGTTCGTTGACGAACTTCTTGACTTGTCTAGTGGTTTCCCTGACGACGAAGGAAATCAAAATGAAAATGAAAGCAAGTATTCGTCGTCGCCACAGATTA…
PGSC0003DMG400011344	CAACTCTCTCTTAAATTCTCTTCCATACTACTACTACTTTCTAAAACATCAAATTAAACAATCTCTCTATTTTCTATCTTTCATTCTTATGGCATCCTCTACACCTGATCAAGAACAACAACAACCATCTCAGCTTCCTCCACTTCACTACAGGGTCATATCCTTTTAATTTATATTAATTACTCTTTTCGACTTTCCGTTTTGATATTTTTTTATACTTAATATATCTGCTTTTTATGTTTTTCCAGACATGGGTTTTGAAAGTTTCCATCCACTGTCCAGGCTGCAAGAGAAAAGTCAAGAAAGTCCTGCAAAGCATTGAAGGTTCCTTCCCTTTTCTTCCTCTCTAGTCTGCATGCAGGTTCAGTCGAACACAGTATATTAGTGTACTTGTGTTAA…
PGSC0003DMG400016290	CGTGGGAAGAATTAATTTTTGTAGAGACGTTGCCCTACCCTGCTATTATCTCTATCTTTCTCAGAGATAGACACGAATGTTCGCACAGAAAAAGCCATTTTCAAAAAGAAGAAAACGAGTCCTCTCTCTGTAGGAGACTACCAATCCACTTGTCTCTTCTACTTGACATATAGTTTGGGTTTACTGAACTTCTTTGGTTATATGCTAAGTTTAGCAGAGGAAGAAATATGGATATTTTAGCACTTGATGATATAATCCATCGTTTGCTTGAAGTTCGTGGCAGACCTGGAAAACAAGTACAACTTTCTGAGGCTGAAATCAGACAGCTCTGTCTCAAGTCCAGAGAAATTTTCTTGCGCCAGCCCAATCTTCTTGAGCTTGATGCACCCATCAAGATCT…
PGSC0003DMG400006899	ATTTTCCATGATCCGAGTTCTGATAAAAAAGAAGTATATAAATAAGTAAAGAAGCGAAACCCTTGAGCACGAAGAAATATTAAACCCAAAAACACGAACATCATTCGTAACTTCCCAATGGACCGTCAACTTTCTCTTCTCTTTCTGCTTTTTCTCTGTTTACTTTCCATTTTCTCTGATCTCTCTAGTTCTACACCTCTTCGGGTTTCCGGTGGGCATGGCGATAGAAAAACGTATGAATTCCGTTTCTATTTCTATGTTTTTCGTTGATTTTTTTTGCTTAAAATGTACGTTATTTGTATTAAGCATTTGTGCTTTTATTTTCAGAAAATTGTCGGTGCTGAAATTGGTAACTGGTGGATCGTCTTCTACAATTGATCCGACTCGGGTGACGCAAAT…
PGSC0003DMG400019316	GTTGGCACACATATAATTCGGAGTTCACACCAATAAATTCATATGATTCGAATTCCTTCTGACTCATGCTAGTGGGGGAATTTTAGTGCATCTAAGTGTCTTTTTTAAATGAAAAAATTATTCGTAACTTGTAATTCCAAGTATTGAGACATTTCGGATCTTCCCAATTTATTACTCCATCTCTTTTGCCAACTACTACATCCCCAACCAATTGAGATTTCTCGCCGGTGAACTACCACGCCGAATTTGCATTGACTTCTCTTCGTCTCCGTCACTGTTTTTACGAGAATCCATGGGTACTTCCGACGTTAATGTCAACTCCTCCTCCTCCCTCGTCAAAGATTTCCTCCACAAATGCGGCGGCGTTGCCGTGATTGACGGCGGCTTTGCGACGGAGCT…
PGSC0003DMG400033685	ATACCGTCTTATGTGTCTAAACGAAATCAAAAGCTAAAACTCGCGCATAGGGTTCTTACAGTTCGAATCGGAGAAATTGTTAAAAAAAAGAGAGGAAAAAAAATGGCAGAGCAGCTGACGGAGGAGCAGATCGCCGAGTTCAAGGAAGCTTTTAGCCTTTTCGACAAGGATGGCGATGGTAAAAATTATCGTTTTTCTCGGCTCTTTCATTTCCGTTCGTTTTTTGTGATCTTACAGTGCTGTAATGGTGTTTTTTTTTGGGGGGAATTTTTTTGAGAAGGAAATGTTGTTTATGCCATTGAATCTGATTTTGTGGTTTTGGAGTAGATCTAAGCTTTGGCTACGCTTTTTATTTGGTTGACTTACTTTTTACGCGATGTAGTACTCAAATGTTCAAGA…
PGSC0003DMG400016922	GAAAACTCTGGAGGTAGTTTTTTTTTCCTCTCTGTGAATCTCCGACGGTGTTTAGAGAATTTGCGTAGGGTTTCGGCAGTTTTAGGGTACTGGTTGAATTGAAAAGATGTCAGGGAAGGTTCAAGATTATCGAATTTTTGTTGGTGGGTTATCTTGGGACGTAACTGAACGTCAGCTCGAAGACGCCTTTAGCCCTTTCGGTAAAATTGTTGATTGTCAGGTTCGCTGTTTTCCTTAATTCACTCTTATATTTCTTTCAATTTCTTAACGTAAATTAGCGCAATTTCTTCTTTGATATGGAAAAGTTGAAGATGTTAGCTGTTGTTCATATATTTGATGATTTAAAAAAAATCTTAGTTATATTGGAAGAGCATATAAATCTCGAACAATTTTGATCGG…
PGSC0003DMG400014305	AAATAACCCCCGTTACTTACCTGGTCGTAAAGTTTACGCTGTCGAAGTAGTATACAAATTGGGGATCTTCTCCTCCAAATTAATTTTCTGCAACTCCAAAATTAGGGTTTCCAATTCATCAAAACCCTAATAATCGATTCGAAATTCCTCTTTACGGTATCCAATCATCAGTTCATTGAGCTTCTCAATCCCCCTTTGTCATGATCAAACCCTATTCGCTCGCTCTAAGTCACTGGGTTTATATCCACTGATCACATCAGAAGCTCGAATTTTCAAATTTCACTGGGTTTGTCTCCCAAAGATCACATCAGAAGCTCGGGAAACTCGCAAATTCAAAGAGAGAGTAGGGTCGAACATTCAAGATTACAGAAGGTAATGGAAATGGATGGAAGCAAGCGT…
PGSC0003DMG400008120	CACTTCTCTCGCACATACACATACACACAACTACCCTTCTTCCTCCCCCCAACCCACTTCTATATAAATATTCTCACATTTTCTACTCTGTTCTCATATTCATTTTCTACTTTCTAGAGTCTTCTTAGAATATCTGTATCCATAATGGGCGAGGTAAGAACAAAAATGGTGATTCTAATGGCGTTTTTGTTTTCCGGTGACTGATTTTTTTTTTTTTTTTGTTGTTGTTGATTTGCAGAAGAAGAGTAAGAAGAATGAAGGAGGAGAGAAGAAGAATAACAGTGGAGAAGTAGTGCAGAAGAAGGAAGGAGGAGAGAAGAAGAACGATGGAAACTTAACTGTGGTTTTGAAATCGGATTTTCATTGCGAAGGTTGTGTTACTAAAGTTGTCAAAGCGAT…
PGSC0003DMG400030685	CTTTTCTTCATATAATTAAAAAAAAACTGAACTTTCGCTTGAGATATACGAAACAGAAATGCTGAGAAGAAAACCCAGCAAAATCGAAGTCAAAATCGAAGACAAAGAAGAACTCGAAGAAGCTCGCAAACGCGCCGCCCTCATCGCCGCCTCTTCCTCCACCAGTACCACCACCGCTACCGGCGGCGCTGCCACAGCCGGTGCCTCCTCTCTCCTCCAACACTTCGACCGCTCAACAGTCGATCCCTCCTCCAAAAACAACCGCATCGGCCTCAATTAATGGAGGTTGAAGTGAAGCTCCGATTGCCGGATTCAGCAGCACATCAGAAGGTTCTCTCACTTTACTCATCGTACCACAAAAAAACACACCACCAGCGTAACACTTTCTTCGATGGCGCT…
PGSC0003DMG400028581	ATCAACCTAAACCGACTTGTTTTAACAATATTTTACTCTTCTCTACACCACACCGCCTTCCTTCCCTCTTCCTCTTCAAATCTCAGCTACTCCTTTTTCACTTTCTTTAAGTGTCTAACCAACATTCAAACCTCATATTTTCAACTACTACTCTCCCTTTTCTGCTACTATAGTACAATAACAACAACTCCTTTCTTGTTATTCTGCATCTGCTGACAGAATGAATAAACAAGAAATGCTTAAGTCTCAGGTATGACTAATTCCTTGCACACTCTGTTTTACTACCATTTGTTTGGATTTACTTTATGTCAGTGTTCATATGCAAGGTTTACTAGTTTCATACTGTCACTAATACAAGTTTTAAACTCTGTTTCCTTTGGATTTGGTAAAGACTCATTT…
PGSC0003DMG401020664	ATAGTGAGTTCTTCCAACTATATAAACCTTCTCAAACCATTCATCAAACTTACCAACTCCAGCAACTCATTACTTCAAATCCTTCACTTCTTTTAGGTGAGGCATTCATTATGTTTTTTTTCACTTGTGTAGTTCATTTTATCATCTCTGAAAGTAAATGCAAAAAATATAATTCAACTTTGAATGTAAGTAATGTAGTTCTTGGCTTCTTGCTTATAAACAGTATTTCAAAGGTTGATAAACAATAATAAGATGTCTTGATTGTTTTCTCATGCCTGGCGTATTTTACTTCCCATATGTAAAATTTTGTTTTCATGTTTAGGAATTCAGATTTCAAGAGAGAAAATGAGCAGAGATGGAGATTGGATGTGTGCTGCATGCCAACACCTAAATTTCAAG…
PGSC0003DMG400007381	CAACACCAAAAATCCACAAGTTCAATATTTCTTCTAGTACTCCTGCAAACAACAGCTACCAAAGTTGTTAATCTTAAAGTTATTTTGTGTTTTATTTATTTTAATTTATATTTCTTCCTATCCAAGGTCAGCATTATTATTCATGCAACTCATTTCTTGAAATATTCATCACTTATATCTATCCCTCTTCTTCTTTTCTTAATGGTGTAGTTAGTGAGTATCACTATTAGAAACAATTTTTTTTAATCGTGAATCAGTGGAAAATTTATGTTAAAAATGTGATTTTCTATTCATTTTTCATTGAATCACCTCATTGAAAAAATGTGTGGTAGAAAACATATTTCTCACTAAAGTACTAAGAAGCTTCCTAATTTTTCATATAAATATTTACTCTACTAT…
PGSC0003DMG400021539	CTGAAACAAAATATATATATATAACGACCTTTGCCAGTGAGTGCCACGAGCCCGGCACAATACCTTAAAACTTTCTTTATCGGGCATATTTCTGATTCCTCCACCGCCGACAACCACCATCAGCGCCACCGCCGCCGCCACCTTTTCTCTAACATACGCCTCCTTTTATAACAATTACGAACAAAGGATTACCCGAACTGAGGAATTCCGGTGACTGTTACAATGAGACAATGAGCTCCCCTCCACAGCAAGAAAATACCTCTCCGGATTCCAAAGACGAAGAATCTCGTCACCTTCTTACCGCCCCGCTGCCACAGTCAACGTCGCCGTTAATTAACGGCGATGCTGATGACGGCGAAGAAGAATTTGCGTACGGATCTGGGGAGAAGATCCACGTCG…
PGSC0003DMG400000359	TTTCAAACGGACTCTAACAATTATACAATACAATACCATGAGTGGCGGCATCCAAACAAGGTGTAAAGGGTATTTTTGTTAATATGGTGCTTTTCACCATTAATATATTTTACATCGCTTAATCTTGTCTTTTGCTCGAATTTGTTTTTTTTTTTTGCATCTTCGGTATGTTTTCGTATCTGAGCGAACTCAATTTGGGGTTTTAGGGTTATGCCGCCATTGATGATATTTTGTAACTATATGTGTTGTAATTTCTAATTGTTTTGCTCATTTGTTCAACTATAACTATATATGTGCTCTAATTTCTAGTTGTTTTGCTCATTTGTTCAACTACAGAGCTAAAATTTGAGATATGGAGGCTATTTTGGCGACAGTATTGTTGGGTATCTTGCTAGCTGT…
PGSC0003DMG400013309	CCAAAACGTAGCACATCTGCTCTCCACACTCCAAAAACAAATTTACTTTCTCCATTTTTCCATTCCAATAACTGAAGATCAATCACAATGGGATTAGGGTTACTCGCTTCTCGAGCCCTACGATCTTCTAGAATCATCCGAAACTCTACCCGCACCATCGTCTCCACGCCGGAGCTCAAAAACGCCGATGCTGCCGCCGCCGCAGCAGCTGCGGACGCACCATCAGATCTTCCTAAGAGAAACCCAGTTGGTGGTGCTCGAGTTCATTTACCTAATCCGGAGGATGTTATTGAGGTTTTCGTTGATGGGTACCCGGTCAAAATCCCTAAGGGTATGACTGTGCTTCAGGCTTGTGAAATTGCCGGAGTTGACATTCCGAGGTTTTGTTATCATAGCCGA…
PGSC0003DMG400007972	AAAAAATCACCTCATTCAAAACAAAATTCATTTGTCCATTCTATATAACAAAAAAATAGCAACATGGTTAATTATTTTGAAATATTTTTCTATAGCTCTATATTTCTTTTTGGTATCTTGTCCTATTATTTTTGTTTTAGCAAAAATAACAATTCATCATCCAAGAAAAATGCTTATAAACTTCCTCCTGGATCAATGGGATGGCCTTATATTGGTGAAACTCTTCAACTCTACTCTCAAGACCCTAATGCCTTCTTCATTAACAGGCAAAGAAGGTACCATTTCAATTTTTTTTTATTTTTCACTACGTACGTACGTCCCTCCCCTTTGTACAACCAACCAGAGTTAACCCTGATAAGCGTTTTACTTTTCAATGTGAGACTTTCTGGTACGAACAAC…
PGSC0003DMG400004338	CTCGGATCCAATCGTAGCCCATTTCATACGACCCGTCGGCTTCGATCGACTTTTTGTTAGGGTTTTGCATAGGGTTTTAACTGGTAAGTCCAGAAATCTTAACCATTTTCAGGGAAACCAGAAGGTAGCATTTGTTTCCCAAAAGTTGCATGGATCCTTCAGCCTTTAAGTCGTCTCCCGAATTGCAGCAACTTCTCAATGTAAGCTTTTATATCATCTATAATTTTATTTGATGTGTATTTAGGATCTCTGTTTTGCTTCTTCTCTGTAAATTGATATAATTTGAAATTTTTATTTGAGCATTATGTCTCTGGATATATACTTTGATGCTGCTCTGGATTTAGAAGAATTCATTCTTTTCAGTTATGTTTCTTTTTGGGGATATATTTATTTTTTTTA…
PGSC0003DMG400024725	GAAACTTGTCTTCAATATTCCTTCTTCCAAAAATGGCAGAAAATCAAATCAACTCTCCTGAGATCACAGAACCTTCTCCCAAGATTCAGAAACTGGACCACCCCGAAAATGGCAATGTCCCTGAAATCCCCTTTTTCCGAGTGAAGAAGCTCTCTGAAAACGCTGTTTTGCCCTCAAGAGCCTCTTCTCTTTCTGCTGGTTACGATCTATCCAGGTTTGCTCTCAGACTTTCACTAAGTTTTTTTTCGTTAAATCCATGTGGTAGTTCGAAATGTTTTTTCTAAATTGTTTGTTTTCTTGGTGTACAGTGCTGCAGAGACTAAAGTTCCCGCCAGAGGCAAGGCTCTAGTACCCACAGATCTCAGCATCGCTGTTCCTCAAGGAACCTATGCTCGTATT…
PGSC0003DMG400003000	GGATGATTAGGCTTAGAGAGAGAAAGAGAGAGAGAGATATTGGCCGCCTTTTTAGAGAAGAAGAAGAAGAAGAAAAACGAAGCTACAGTATTATATTTTTTTCGGGTTCGGTGGGGGGAGGAGAAGAGAGAGAGAGAGAAGGGGGAAAAGATGGATTTTTTTTGAATTTTCTCTCTCTTTCTCATCTGGGTTGTGATTCTCTTGAAAAATATTTGAAGGGTTTTAAAAATCTTGGGTGTATTTGTATTGAATCGAAGGATCTGATGTTTTGTGCTGAATTAGGGTTTTGAAATGTTTGTTGGAAATGCATGTTGTTGAGGATTTGAACTTTAATTTGGGGGATTGAGATTATTAGAGTATTGATATGGATGTGGATTCAACTATGGTATCGGAATCCGA…
PGSC0003DMG402005938	AAAGAAACTAAGAAAAAGAAAGTATAAATAAATATATTTCTATTATAAAAAATAAATGATACATAATCAAAGGGAAAGTTCAAAGTCTTCCTCGCTTTTCCTTTCTGTGGTTGCCTCTCAAAAAACCCAAATTCATCTGATCAGTTTTTTGTTTGATCCTCCCTATTAGTTGAAGCTTCTTTGAGGTAAATCTTTGTTTTGTTAAGTTGATCAATTTTAATTTAATGGGTGTTTGAAATTTAGCTTCTTTTTACTAATTGGAGTACTGGGTTCTTGTTTTCTTTTCCCTTTCCCCCCTTTTCTAGTTCAGATGATTGAATTTGCGTTTCTCTGATGTGGGTTACTTTTTTTTTTTTTTTGGAAAGGGATAATTAAATGAAGATTTTGATATTTGATATA…
PGSC0003DMG400003622	CCCACATGAGCCGCGTTTGACGCTTTACCATGTGTGTTAATTGACAAGTCCATTTTTGTTTCGCCGAAAGGTTAATACTACACAACATTTTTTCAATTTTACAGGCACACTTGGCTTTCTAACCAAACGTGCCCTCTTTCTCTCTTCCTAATCTTTCTCATTTTCGTCTCAGATTTTCCTTGTTTCTTCAAACGACGTCGTTTAAGTCCATGATCAACCCGATTCAGTAGTCTAGGGTTTTGATACGAGCTCAAATTCTCTATGGATGGTGGTGTGAATTCTAGCTCAGGGATGTACGCACCATGTGTACAGCAAGCACATAGTCAAAGGCTAGATGAAGGTACAGCAACATCTATGGAGTTACAGAGGTCGGAACAGTGTAGTTCCGTACATTATATG…
PGSC0003DMG400026717	GTCTGTGTGTATTGGGTACTTTCTTCTCTCTAGATTTTCTCTCTCTCTATCCTCAACTCTGTGTGTGTGGAGCCCAAAGCTGGTCCTCTGCTTTGCTGGCTTCAAGCTCTCCATTCTTGATTTATAATGGGGGGTTTCTCTTCAAAGAGTTTCACTTGGTCCAATGGAAACAAATAGCTCAAAACACTAATTGATCACTCCTTTTCACTCTGTTTTTTTTTTCCATCATGATCTTAAATCTTCAAGAAAAGTGAGAAAAAATACAAAAAAGGTTATCAAAATCAAACCCCACTTCAGTTTTTGCTTTGATTTGATGGATCCACAGATCTAATACTCTTTCACTTTCAGATCTTCCATTTTCCATAGTAAAGGTAAGTTTTTTCATATACCCTTATCTTT…
PGSC0003DMG400012242	GTTTGTGGGTATATACATAAATATATATTTTTCTTTCTTAGTAACATGAGAAAATACTTAATATTCATCATAAAATTAGTCAACTTACTCTACAAACAACAACAATAACATACTCGGTATAATTTCAAAAGTTAAGTCTAAATAAGATAGGATATATACCAATCTTACCCATATTTTTATGGGATAAAGAGGTTATTTTCGATAGACTCGGCTCAAAAATAAAATAGTCAACTTACAGTATGGAGGCAATAATATGAGTAAAAAAAAAGTACAAAATCCAAAATTCTGGGACCAGATCCCATATAAAAAAGCTCTAGGAATTGTTCACTTCATAATAAAAAGTTTCATTCTCTCAGTTTAATATCCTTTTTTTGGTAAAAATATTCCCAAAAACTATTA…
PGSC0003DMG400011703	ATCAAATATAGATTCGTTTGAATCTTGAAATCCGAAAACCCTAAGTCACCTCTCTCTCACGCCACCCATCCCCGTCCCCACGCCGCCTCAGTAGCAGCAGCAGGTAGCGCCGGCGCCGCCTCAGCAACAGCAGCAGGTCGCGCGCCGCACCAGCAGACATCCGCAACTGCAGCAGACGGCGGCAGCAGCCAGATTTATTTTCACCAAACATAAGAGGTAAATTATCCAAATCTATATCATCAGCTTCAAAATCATCACTAGAATTTGGTTTAAAATGTTCATTATCCCTAAAGTTATCATCTTTAACTTGAAATTCAACAAAAGATTCCTTTGAAACCGAATAATTGAAGCGGCAAACTTTGTAACTCGAAATTGGTCGTTGAACAAAGTTTCCTATTT…
PGSC0003DMG402023468	CACTATCTTCTCCCCTAAAAGGCTAAAACCCTCAATTTCCTTATTCTCTGCCCAACTCCTAAAACGGAGACAAAGACTGATCTTCAGAGTCTTGAGGTAATTTTCTTCACTTTAATAGCTTCTTTCTCAATTCTCACTGCTAGTAAATAATCAAATTGAGTATTTTTATTGGTCATGTTGAATCAAGAATCGATTTTTTGTCCATATTTGTTGTCACTGTGCTAAAATTCATGTATATGATGAGCAAAAGTCTATTTTTTTCTATTTTATTTACTTTTTTAGCTTGAGTTCAAACCCCATATGCTAATTTTTTCGAGAAACCAAGGGTAGGGATGGCAATGGGGTGGGGCGGGTGGGTTAAAAATTACAAATTTAACTCAGCGGGGCAGGGGCGGGTTG…
PGSC0003DMG400027176	CAAATAACAACTCACAAATCTTACAACTAATTCAATACTTTTGTCCTCTTGGATTTTCAAGTTTCTTCAAGAAATAAACCTTAGCCATCTATAAGGTACTGTTTTGTTCTCAAAATTTATTGCTTTTAGTTTCTTCTAGTATGGTAAAAAAATTAGGTTATTTTTGTTCTTTTATAGTAAAAAATGCTTATGGGTATGGAGTATGTTGTGAAAAAGATTGAAAGTTTGAAACTTTTTGGTGATGGGTTTCAGTTCTTGTTGACTAGTTGTGAGATGGGTTTCTAGTTTTTTTTTTTTTTCTTTCTATTTTTTACTTTTCTAGTATGGGGTTTTTGTCCTTTTATGGTAAATTTAGTTTATGGGTATGGAATTTTTTGAAAAAAGATTGAGACTTTGGAA…
PGSC0003DMG400018292	CAAAGAGGTTTCTTCTCTCAAGGGGTAAAAAGATTGCTCCTTTCAGACATTTCTAAACCTCTTTTTCTATTAGTTCGCTGTTGGGTTCCTCACTTGCCTTTTTCTTGAGGTAATTTTAAGTTTAGCTAGTTCAATACTAGTCTTTCATGGGTTTTTGTTGTTTTCTTGCTGGGGATTTTATGATAGATCTGGGTGTTTTGTCCTTAATTTCTTTGGGGTTTTGAAGTGAAGAAAGATTGTGTTTTTATTTGGTTTGTTTAGGGTTGGTTATGTTTTAACTTGGGTGTTGTGAACAGGGGAGGGAAGGAACTGTTTCTTGAGTCTGGAAATTAACTAATTTTCCTGTTCATTTTTTAATTAATTTGTCTTTCCATGAAAATTTTGAAACGCTTCTGTATT…
PGSC0003DMG401012679	TCAACAACAACCTTATTCAACTTTCTTGTAAGTCTTTTGTTTTACCACTAGAACCAACAAATAGTTCATTTCTTCTTCAGCAATGGCCACTGTTTCCTCAGCCTCTGCTGCTCTTAGAGCCATTTCTTCTTCCTCATACAAGCTACCCTCTGCCTTCCAAACTACTTCTCTTTCTCAAAAGATCCAATCTTTTAAACTCCCTAACCCTCTCATTTCTCAAACTCATAAACTTACTACTGCTTCCAGATCATTTTCCTGCAAGAGCCAGAACAGCTCAACAGATTCAACTAACAGTAAGAATATTTAACTTCTTTATCACATTTTATCAAAAACCTTATGTTCAATCTGTGATACTTATTTTTTTCTTGTTCTGTTTTTCTTTTTTGGGATATTTTCTTG…
PGSC0003DMG400029615	TTTTAATTGAAGTTGCTAGCACAAAAACTCATAGACCATAAATCTCCCTCCTTCGACTGAGCAATTTTTTTTCCGGCGAGAAAGGGATAATGGCGGCGGCGGCGAGGACGGTGGGTTCTGGGGTGGTGTTGCCGCGGTCAGTGACGTTTGTTACCGGAAATGCTAAAAAGTTGGAGGAAGTTAGGGCAATTCTTGGCCAGTCTATTCCCTTTCAGTCCCTTAAGCTTGACTGTAAGTTCACAGTGTTTTTGATTTCATATATGTAACTTGAGCTTAATTTCAATGATTTCTGCTAAAAAATTGAACCCCTTTATGTCAAAATTTGATCTTAGTGCCAGAACTTCAAGGTGAGCCTGAAGATATATCAAAAGAAAAAGCAAGAATTGCTGCTAAAGAGGT…
PGSC0003DMG400008828	TTTCCCTGTTACCCAAAGTTCTCTGATTCTGCAATTTCTTCGACCTAAACAATAGCTCCAAATGCAAAAAATCTTATAAATCTGTGAAAATTAAACTTTGTTTTGCTAATTTCTCGTCGATATTAACAATCGATTTACCTTAAAGGATCCGTTTTTCAGAATCGATTTCTAAGGATTTGAAATTGTTGAAAAGGAAATTCATGTTAAGGAAATCACCAAAAATATGATGCTTTCACGTATTAGCCGCTCCATATCTAAGGCTTCTCGTTCCAGCATTCACAAAGTAAGCTCTCTGTTCATGTATTAATGTTATTGATGAAGGTGTTTTTTTTTTTTTTTTTTGGAAATTGATAATTTTGTGATTGTTTATCGTTATGTTTAGGGTGTTGGATATGGAGT…
PGSC0003DMG400014342	GTATTTTTTAAGCTTCTTCATTTTCGTCAAACAAGTATCCAAAGCACTCCTTCGAGTTCTCCAAAATGGCTCAGGTACTGTAAAAAAAAAAAACATATTCTATATTTGTATGTTCTTTAATTTTGTTCTTTTTTAACTTAATTCCCTTTTATAGATTTCTCTAGTCCAATAGATCTTTCTCCTTCCCCTTTTTTAAATTGAAATTACAAAGCGGAGAATCGAACCTTTATCAAAAAGATAAAATTTTAGGTAACCAATCAACTGAGCTGTCGAATAAGTAATATTTGTATTTTTTCGTTAATCCATCAGATGAAAGTTGTAATGAAGGTGCTAACCATGTCTGATGAAAAGACAAAGCAGAAAGCCATAGAAGCTGCAGCTGATATTTTAGGTAATTAA…
PGSC0003DMG400029646	CTTTTCCATTTGTTTGAAGACATAAATATATTTTACATCTGGTTCTTTCTTCTCTACTCAACCTTTAGCGATCTCTACTGTAGTGGCCGCTCCTTCTGGTTTTCACTTTCAGGTTAGCTCTTCTTGTCCACCCCTACCCTACCCCTCCCCCCCCAACAACCCCTTTATTTGCTGGTCTCTAAATTTTTGAATTAACAACTGAGTAAGAAAAAAGGAGGGAAAAGAATGGTAAAGTTGTTGTCTTTACTGTTTTTCTTGTACAGATAGTTGGGTAAATGGTTTGACTGAGTACCCTTTTGGCTATTTGGGTGTTTGAGCAAAAAAAAATGGTCTTGTCCATGATTGGTTGGTTGGTTCTTGCATTTTGCTTATTTGGGTTGTTAGTTGAAGAGATTTAAG…
PGSC0003DMG400016400	GTTGAAGAAAGTGAATCCCAAAAAAGTGAAGAGAATTTTGGATTGTTTTGTATTTAAAATTTGGACTGTTTTGTATTCTTAAAAAGATTAGAAGTTTTGAAAATGTTAATTCAGTCCCAATTAACTTAATCTAATAATTAAATGTCTTTGACTTATTTTTTATCAAAATAGTCACCAAAATTTAAATAAAGACTTGAGTGATACCTTTTGTTCAATTTTCTCATGTTTTGTTGTATCTATTTTTGTTTGATATTAAAAGCCTCTCTTCACACACTTAACAGCAGTAGCGGTACCTCATCTTCTCTTTCTCCTCTCTTCACAAACCCTGCAAATTCATTCATTCACAGCACAGATTTTTCATCTGATATATATATTATATATATATATCTATATATATAC…
PGSC0003DMG400019178	CCAAATTCAATTTAATCTTTTCTCTCTCATTAATATAAATCTGTATTTAAAGATCAGTTTTTCTCTGATCTTCTTTTTACCTTTGCTGAAGATCTCAGCATATTTTTTTTTTTGTATTTTTTGAAAAAAATGTCATCTATTTCTTCAAATCCGAAAACTGTAGAAGAGATCTTCAAAGATTATAGCTCTCGTCGTTCTGGAGTAGTTCGAGCTTTAACACATGGTACTTCGTTTACTTTTTATTTTTAATTTTTTGGAATTTGTCTAAAAATTGATTTTGATTTGTTTCAGATGTGGATGAATTCTATAATCTATGCGATCCAGGTAATTTGAAGTTAGTTTATGTTTTAGATTGGTTGATTTGCTTGTTGAGTTTTGAATTGCATGAGTTTTTTTTAG…
PGSC0003DMG400027426	AATCTCCCCAATATACCCAAATACTAGGTACCGACTAGGGTTTCATACAGAAAAAAGACAATCTCCACAGAGTGCGGCATCAGAGAGAGAGGGAGAGCGCAATATGGGTTCGCGTGAGAAGGACCAGCCGACACCGCACCTGAGCAGCCTAGTTGTACGGCCTACTGACAGTGGCGGAGAAAATGGAGGTGGNNNNNNNNNNNNNNNNNNNNNNNNNNNNNNNNNNNNNNNNNNNNNNNNNNNNNNNNNNNNNNNNNNNNNNNNNNNNNNNNNNNNNNNNNNNNNNNNNNNNNNNNNNNNNNNNNNNNNNNGGTGCCGGTAGCGACTACGAGCCAGGTGAGGTTCGTCGGGATGCACCGCCGTATTCACGTTCCGATCGATTCTCTGATAGCCATGGTT…
PGSC0003DMG400026937	GATTTCTCCGTCAAGTTTATCCTCTTCGATAAAAAAATAATTCACCTATAAACATCTTCCTCTCTGAGACGTCTCTACTCTCTACATTTTTTCTTGTTCTTAACTTTGCATTTATGTGAATTTTATAGCTTCTTCTTATCTCAGGTGAGCGTACTGTTAGTGTTTTTCTCTAACAATTTGTTTCGCCATTATTTAAGTTTTTCAGCTGTTTTAATTTTGATAGTTTTAAATTATAGAAAATAATTATATCTATAATACTTATTGTGTAATTATGAAAAAATAATCAAAATTTGAGGTTTATTTAGTGTGAATTCAATTAATGGGAGCCCTAAAGGAAATTAGAGTAAATAAATAAATCCCTATTTAAGACAATCTATCATCTTACCGGAAGTTGTCCGA…
PGSC0003DMG400023434	CTCTTCTTCTCTTATCTATACACTAAGCTCAAATTTCTTCTTCGTTTTTGAGTTGTGGGGTTTTAATTGTTGTTCTCTCTACTTGATAGAGCTCAAAAATCCAGTGTGATTGAGCTTTTTTTGGGTATTTTTGGTGGTTTATTGAGTAATTGCTGGTGGAGTTTACATTCAGTTAAGATTCTTCTGAAAAGGTGATCGAAAATGGTGGATCTAAGTGATAAAGTAAGTGATCGTTAGTTACCCTTTTCTTATTAGGTCTAAATCAAGTTTGATTTGGGTCATTTTAGCCGATTCGTTAAATGGGTGTTTGCGTAATTGTTGGTTGAGTTTACTCAGTGTGATCATTCAGTCGAGGTCGAAAATGAAGAGTTATTCAGCTTGTTTTTGTGTCTTTTTAGT…
PGSC0003DMG400023516	CACTTTTTCGGTTCAAAAAAAGTTACGCCACAAGCTTTACTACGAGGACCACAACTACCTCCACTATATCCCTAAAATACCCAAAACACCCTTCTATTTTCATCGAATTTACTCTACTCTGCCATTGCGTACATATAGTATTCATTACAAGTTGGCCAGTGTTTTTCTTTTTTCATTTTCACGAGAAAAATGTTGGAATTAGTGCCTCCCGACGGCGATCACGGCGGAGAATGCGGCGGCGAAGAGCAGCTGTTGTTGATGGAGGCGAACAATGTCGACAGGTCATGGAGGTTGAACTTCGATGAACTACGGTTATCGTCTGAGAATAAAGAGAAACCTCATCCTCATGGATTACATGATTGTCTCGGTGTATTGAGTAAATTTCGTTTAACTTTTCAC…
PGSC0003DMG400024634	GAGGAGTCAGTTTTTCCCTCGGGAATTAGAAGTTAAACATTTTCCCGCCAGTAAAATCAAATGAATAATTTCGCCAAAATCCAATAACAAATCCCCGCCAAAAACTCTCAAGTACAAAACCCCACTTCTCCTTCATTCTTTTACTTCATTTTTCAACTATTTTCTCTCTGCATTTCTTTGCCTTTTACCTTCTCAGAAAGAGAAACAATGGCAAAAACGGTCAGCCCAGATGCTATTTCAACTATTTTAGCGAACCCATCGCCGGATTCTTCTTCAGATCTTCCTGAAATTATTGTTCAAGTAGTGGATCTCAAGCCCACCGGCAACAGATACATGTGAGTCTGCTTTTCAGTTTTTTTTTTTTTTCATTTTGAGTTGGTTTAATCGATCAGAAACTTG…
PGSC0003DMG400030424	ATTACCCAAACGCCAACTCAAGTGAAAAGGAAACCCTAGATTTTGATTTATAGTAGCAAAATTCACAAAGAGCCACACGAGGGAGGGTCAAGGGCTGCACAAGTTACATCGACTCCGACATCGGAGTTTGCAGCCCTCTCCGCCCCCAAAAATATCTCACTCTTCTTTATCCAACCAATTATTTCACATCATCATCTAATCCCCACCCCCAAATTACCATAAAAATCAAACCTTTATGGATTCTTGGAAAAAATTGTGACCCCATATTATTGTTTTTCCATTTCTGTATTTTCTTGGATTTTTAGGTTTTATTTAGGGTATTATTGAGACCCCCACTAGGAAAAAAGGAGGAGGAGAAAGGGAGATGGCTCAAAATGGGCAGGGGATAGAACCTGCGGT…
PGSC0003DMG400005673	ATTTTTTTTTTCAATTGCTGTTAATCTCATTTGAACTCCAAAACCCTATCAAAAACCCTCTACTTTCTTCAACCTCAGCTGCCATGGTTTTCTGAAAAAAAAGCTTAAAATGTCAGCTTCTAGATTGTTCTTTCTCCTTGGAGCCTCTACTGTTCGTAACTGTAACAAGCCTACGAATATCTCTTCTCCATTCTCTCCATTTCGCTTCACAAAGCCATTGCTATCCCCTGTTGTACGGTTCCGCAGTTACAATTGTATCTCAGCTACAATCGAGACCAATACAATCGAACCATTGGTCAGTCCTAAAAATCATCCATGGCCAGAATGGGTTGCTTTCGTGGACCGTTTGAAAAGCAAAGGATACATTACAGAAAAAAGTTCGAGCACGGGTGAAGACGG…
PGSC0003DMG400018261	ATTTACCAAAAACCCTTTCCCTCTCTTCCCGCTGTTTTGGTCTCATTCTCCTCTTTCTCTCCCTACAATTTCTGCAACTTTACTTCTTACAATTTTCTCATAAAAATCTAAGCTTTTTCTTTATGAAATCTTCATTTTCACTTCACATAGCAAACTAATTTTCAAATTTTGAGCAACATGAAGTGGAAACTTTAGTTCTTGGGGAAAACCCTAATTTATTTCAACCCACTTCTTGTTTTTTTTTTTCAAAGACTCAATTTTTTTCTTCTTGTGGGGTTGTTAGAAATTGCGTGTAGACAAGGGTAGTATGGAAAATTCGGTACCCAGGACTGTAGAAGAAGTATTCAGCGATTTCAAAAGTCGTAGAGCTGCTTTAATTAAAGCCCTTACCACAGGTTT…
PGSC0003DMG400033112	TTATAGGCCACCCTTCTCTTCTCTTTTCTCTCACTCTTTGTGCCAGTCTGCTCTTTCTTTGAGTGTTTACCTCTCTCTCTCTCTTTTTCTTTAACTCTGAAATAGAGGAACTAGAGAAGTTATAATAATGTCTACTACCCATTGCCCCTGAAAACTCTCTTTTTCTTCCTTCTCTAAATCACTTCACTTTTCTTTTCTTTCTAATCAAGATTGGTTTTTTTCTTCACATTTTGCTCTTTGTGTTTGTTTGGTAGAACCCCATTTGAGGAAAAAGAAAAAAGAATGGAGAAAGGGGGTGTTTGAGTTTTAAAGTGTGTGTAAATTCACCATTTCTGTGTTGATTTTTAGTTGTCTTTGGTTTCTTTCCAGATCTATTAGCTATAAAAACCTCATCTTTTC…
PGSC0003DMG400015005	GTTTTCCTCCATACCTTATATCATTTTTATTTTCTATGGGTAAAACGTATGCGCACAAAGTATTTATATCAAATCAGTGTAGGTTATCATAGTCAAGTAATATAATAAAGAGAAATATACACAATTTAAGATATATATATTCAAATACATGTTATGTATCAACACTTGATACGGATAAATTTTTACTTTTTTAAGTATCACCTCATTCTTCCTCCAACTTAAATAAATGTACCCCTCTCTCTCTATATATATATCTATCCATCTATTTAGAGAGTGTACTTTTAAAGAAGGAAAAAAGAAGAGGAACTTTTCATTTACTTTATTTTTACATTAAAAATCATCAGTTTGTTGGAGCTTTTTAACTACATGGGTGAGGTATGTTCAAATAGGGGTGTGCAC…
PGSC0003DMG400027692	CTTTAATTAGTTATGCGTTGCCTACTCCCATTTTTAATTTTAATGCCCCGCCCACCCATCATTTTCTTCTGTCAAAATCCAACTTCCCATATCTCCACACTGTTAACTGCTTCTGCAAGCTAACCACTATATTTATTCACATTTTCTTTATCTTCATTACCTCGTCTAAGTTCTAACTAGTTTACTTTCATTTTTTCTGAAAATCTGAAGAAATAAAACACTAATTTCAATCGATTCGATCTTGTAAAACAAGTCCGATGGGATCAGTGCAAGATGAGAATAAGGATGAATTTAAACAAAGTCTTACCCGGGGAAAACTCAAGCCTTCTTCCTCATCGTCGTTCCGTCTCCGTAGCCCGAGCCTGAATTCCATTCGTCTTCGTCGAATCTTCGATGTGT…
PGSC0003DMG401016475	CTTCACTCATTTTCTCTCTCTCTCTTTTCCCTCCCAACATTTTCCATTTTGGAGAAGAAGGGGAAACCAGAAAAAGTTCATTTTTTTCCCAAGAAAATACAAAAAGAAACAACACACAATGATGGAGAAGAGCATTAATGTTCATTATTCTTTCATTTTCACTATTATTCTTGTGTTAGTTACTACTTTACAAACTGTATATGCTGGCAACCCTTATCGGTACTACACTTGGAAAATCACTTATGGAAATATTTACCCTTTGGGTGTCAAACAACAGGTATATAATTCTTCTTAATGTATGTTTCTTGGATTTTCACCAAGGCGATTCGAGTAACGCTCTGTTTTCTTGGTGGCAGGGGATCTTGATAAATGGGCAGTTTCCAGGGCCACAGATTGACT…
PGSC0003DMG400009821	GTAGTATTTATTAAAATGTCACCGCTTGCTGCTTCTCTTTTGAACCGCCATACCCTTTTCTTCTTATCCTTTCTAGAAAAACCCTAGTTAAACATTTTAGAGATTTTTCCCCAGCTGTTTTCTCCTGCCCTTTGTTGTTTTTTTGTTTCGTAATTTTGATTCGTCTTTGGATTTGTGAGTTACTTGACATGGATATCCGCAAGAGAAACAGGAATGAAACTGGTTTTAATGGCAATGGTGGTTTCAAAAAGGCTAAGCCAGGTTTGTGTTTATATTTTGTGCTTTTACTTTTAGATCTACTATAGGTTGCTTTCAACTCTCTTGTGATGTTGTGGTTGTAGAAGCATTTTTATTGTATTTCTGATAGGCTTTTTTATTCCTAATTTTATTCATCTGTCA…
PGSC0003DMG400017602	GCTGTATGATAAGTTAGCACAACATGTGAACTTAAATACAGATAAAACAGTACAACAGTATCAATATCTTCCATGTAACAACTCAACTCTTTTTCTTATCCCCTTTTCTCTTAAAACAAAAAAAAAAACACTTTTCAATCATAAATTCACATAAAGTTTTTTATGCACATTCTCTAAATAAACCATTTGGCTTTCAATATTCCCATTATTTCCCTTCACAAAAAAAAAATGAAAGATATGTTCTGTGCATCCCAAGCTGCTACAGCAATATGTCTTAGCATGGAAGAATTAGGCTCTTCTTCTTCTTCCTCCTCTGTTATACAACTCGGCGGCGGAAGCATCTCCGGCAGCCGTGCAATTGATCGGTACATACTACGTCACAATTTCAACTTTATGAGT…
PGSC0003DMG400011579	CACCCACTCACTATTTATTTATTTTTTTCCTTTTAATTTTTTTTCTTCTCTCTAAACAAAATCAAACCAAACCCTTATTCCATTTTTCCTCTTTCAATTTCTCCCTTCTGCTCTCTGTGTGTGAAAAAAAAAATGAAAATGGAGGATTTGGACCCAACTGCATGTTTCATGGTGGATGATGACCTTCTCAACTTCTCTTTGGAAGATGAAACTGTTGAAGAAGATGATGAAAAATCAACTATTACTAGCAAAGACCCACTTTCTTATTCTTCTTCGTCTTCAACAAACCCTCTTGTTAGCCTTCTTCCCCACCCTGTAAGTCACTCAAATTTCACTGGTTGTTAAGTTTTTTTGTTCGATTTTACCCTTTTTGAGACTACCCAGAAGTTTTTTTGGCCG…
PGSC0003DMG400027698	ATACTCTCTGCTAAAAGCAATTCCCTCGGGACTCTGAATCCAAAACATATGGTGAACGTGTTTTAACGGTTGAAAAAAATGTTTTAGCTCTCTTCTTCTTATGGCACACAACCCTTTTTCAGACAGCCAGAAACGAAGAGAGCCCAAAAAGGCCACATAGCCCCCCACCCCCACTCACCCCACAACCATTACCGCAAATTTCACCCACCCCCCACCNNNNNNNNNNNNNNNNNNNNNNNNNNNNNNNNNNNNNNNNNNNNNNNNNNNNNNNNNNNNNNNNNNNNNNNNNNNNNNNNNNNNNNNNNNNNNNNNNNNNNNNNNNNNNNNNNNNNNNNNNNNNNNNNNNNNNNNNNNNNNNNNNNNNNNNNNNNNNNNNNNNNNNNNNNNNNNNNNNNNNNN…
PGSC0003DMG400028599	CCAAGAGAAATCTTCCTACTCATTCCATAGTTCAATAGTCAAGATCTCCTCCTAGTTTTTTTGTCTTTAACTTTGTTATAAATATACATAGTTTTGGACATTTTACCTAGTTCTTGATGTCAGCAGTGACATCTTTCCATTGTTCAATCAAAGAGCCAGTTTGGAGATAATACATAATTTTAATGCATATGGGGATGAATTGATATTTTATAGCATATTCCTTAAGCAAAGTTGCAACACACTTTCCTCAAAAAAGGCAAATTCAGAACAAGATTCCCTCCCCTTTAGCAGCCAGCCAAACGTAAAGAGCCACTTTGGACGATAATAAGGTAAAGAGGGGTCCAAAGAATGTCAAAATGGGCAGCGGCTGTTCTTCTCCATCAATCTCACTAACTACCA…
PGSC0003DMG400010025	CTAATTCTCACTAGATCTATCATACATTTCTTCATTCATTCTTTCTATTTTTACAACTATTCTTTAAGCATTGCTCCAATGGGGAATGTTGCACTTTTTCATTTGATTTGTGGAATCTTCATATTTTGGAGTGTTTCTGTGGTGAAAGCAGAGGATACTTATAAATATTTCACATGGACTGCTACTTATGGAACTCTTTCTCCTCTTGGTGTTCCTCAACAGGTTGTTATTTATTGTTTTTATTCGTATTTTGTACTGCTAGCTGGTATTGTTGATCAAGAACTTGAATTTCTGATGAGTTTGAACTTATAGGTGATCCTCATTAATGGACAATTTCCTGGTCCAAGACTCGACCTCGTCACAAATGACAATGTAATCCTCAATCTGATTAATAAGTTG…
PGSC0003DMG400021997	AAAAGAACGGAATTTTTTAATATTCTACCTAAGGTAGGTATTTTGTTTCATCAGATCTGGTTATTTCTTTTCTTTTATGTATGTGTAGTGTAGCTCAGTGATTTTGGTTCTTCGTGCCTTTTGCTGGAATTTGTTTCATCTTCGGTATGTTTTCGTAACTGAATTTGGGGGGATTTTTGGTGCCTAAAGCCCCTGATTTAGTGGCTTTAGGGTTAGGGTTGAGCCGCCTTTGTAAATCATACTCTATTTACCTGAAATTTTTGGCTGATTAGAATTTGATTGTCTGCCATGGAAACTGAACTAATAGTTGTTGTTTATTCAAACTGAAAGAGCTTTATTCAATTCTTAAATTAATCTGTACGAGTTTGTGTTTAGGAGTTTGCTGTAATTTGTTTCTTT…
PGSC0003DMG400003126	TTCCTACAGTTATTTTTTCATAAAAAGGAGAGAGAAAAGTAGATAAAAAGAGGAAAAAAACAATAACCCACCCACTAGTTTCGCCCCCTTTTCAGTGCTTTAACCCAAAAACTCTTCTTCTTTACTTTTTTTTCTTCTGCAATTCTACAAATTCTTCTACACAATTTTCATACCATAAAACCAACGTAAACTTCTCTGTACCTTTAAAAATAAAACTTCATTTTTTTGGTGTTAGTTTTCAATTTTTTTTCCTATGGAGTTGATTGAAGCAAGAGCATTGAAATCCAGTTTTCTCTCAGATATGTCTATGAAAAATACCCAACAAGTTTTTCTTGATGATATATGGTGTGTAACAGGGATTAATAATGGAGCGAGTGAGGATTTTTCAGTTGATGATCT…
PGSC0003DMG400014794	TTTAACCCTTCTCCTTGGTTGCTCTGTTCCTGCTGTTTGCTGTTTGAGGTCTCAACACTCGCTTAATCTCAGCTAAATATAATTCAAAGCTTGAAAGGGAACGAGAAAACATCTAATTCAGGTATTTTCCTCCACTTAATCGTTGTTTTTTAATGCTTATATGAACTGGTTCTCTGTAGAAAAGTAAGCCTTTGTGATGGGAGTTCGTTATTTTCCCAGTTGGTTCTTCAACATGAGGTCTTTTTAACCCTTTATTTGTACTTCTTTCGTCATGACATGAACTGGGTCTCCGTAAAAATTGAATCTTGGTGGAGTTTTAGTAATTTGCTTGTTGTAAATTCCCTTAGTTTCTTAATTGCTCCTGAACATGAGGTTGTGTGATTTTTCTGGGAAGTAATT…

## Sheet: S4
Table S4 Functional annotation information table of 85 cadmium-related genes screened from YS505
Gene ID	Gene Name	Gene Description	GO_id	GO_term	Go_description	KO_id	KO_name	Pathway_id	Pathway_definition	COG_id	COG_Functional Categories	NR_hit-name	NR_description	Swiss-Prot_hit-name	Pfam_id	Domain	Domain description
PGSC0003DMG400000359		B5 #5 (cytochrome b5 family protein #5) [Source:PGSC_GENE;Acc:PGSC0003DMG400000359]	GO:0046872;;GO:0008270;;GO:0020037	molecular_function;;molecular_function;;molecular_function;;	MF:metal ion binding;;MF:zinc ion binding;;MF:heme binding;;	K23490	CYB5	------	------	COG5274;;COG5274;;ENOG41121N2;;ENOG4111VHD	C:Energy production and conversion;;I:Lipid transport and metabolism;;O:Posttranslational modification, protein turnover, chaperones;;S:Function unknown	XP_004252063.2	PREDICTED: RING-H2 finger protein ATL3-like [Solanum lycopersicum]	sp|O22704|CYP5F_ARATH;;	PF00173.25;;PF13639.3;;PF13923.3;;PF12678.4;;PF17123.2;;PF14634.3;;PF13920.3;;PF17120.2;;PF13445.3;;PF00097.22;;PF14447.3;;PF12861.4	Cyt-b5;;zf-RING_2;;zf-C3HC4_2;;zf-rbx1;;zf-RING_11;;zf-RING_5;;zf-C3HC4_3;;Zn_ribbon_17;;zf-RING_UBOX;;zf-C3HC4;;Prok-RING_4;;zf-ANAPC11	Cytochrome b5-like Heme/Steroid binding domain;;Ring finger domain;;Zinc finger, C3HC4 type;;RING-H2 zinc finger domain;;RING-like zinc finger;;zinc-RING finger domain;;Zinc finger, C3HC4 type;;Zinc-ribbon, C4HC2 type;;RING-type zinc-finger;;Zinc finger, C3HC4 type;;Prokaryotic RING finger family 4;;Anaphase-promoting complex subunit 11 RING-H2 finger
PGSC0003DMG400000682		Cleavage and polyadenylation specificity factor subunit 3-I [Source:PGSC_GENE;Acc:PGSC0003DMG400000682]	GO:0016180;;GO:0005634	biological_process;;cellular_component;;	BP:snRNA processing;;CC:nucleus;;	K14403	CPSF3, YSH1	map03015	mRNA surveillance pathway	COG1236	S:Function unknown	XP_006357977.1	PREDICTED: cleavage and polyadenylation specificity factor subunit 3-I [Solanum tuberosum]	sp|Q9C952|CPSF3_ARATH;;	PF11718.5;;PF10996.5;;PF00753.24;;PF07521.9;;PF16661.2;;PF12706.4;;PF13483.3	CPSF73-100_C;;Beta-Casp;;Lactamase_B;;RMMBL;;Lactamase_B_6;;Lactamase_B_2;;Lactamase_B_3	Pre-mRNA 3'-end-processing endonuclease polyadenylation factor C-term;;Beta-Casp domain;;Metallo-beta-lactamase superfamily;;Zn-dependent metallo-hydrolase RNA specificity domain;;Metallo-beta-lactamase superfamily domain;;Beta-lactamase superfamily domain;;Beta-lactamase superfamily domain
PGSC0003DMG400002300		RNA lariat debranching enzyme [Source:PGSC_GENE;Acc:PGSC0003DMG400002300]	GO:0090502;;GO:0009793;;GO:0006397;;GO:0008419;;GO:0016787;;GO:0016788	biological_process;;biological_process;;biological_process;;molecular_function;;molecular_function;;molecular_function;;	BP:RNA phosphodiester bond hydrolysis, endonucleolytic;;BP:embryo development ending in seed dormancy;;BP:mRNA processing;;MF:RNA lariat debranching enzyme activity;;MF:hydrolase activity;;MF:hydrolase activity, acting on ester bonds;;	K18328	DBR1	------	------	ENOG410XP0F	S:Function unknown	XP_006344543.2	PREDICTED: lariat debranching enzyme [Solanum tuberosum]	sp|Q94K01|DBR1_ARATH;;	PF05011.10;;PF00149.25;;PF12850.4	DBR1;;Metallophos;;Metallophos_2	Lariat debranching enzyme, C-terminal domain;;Calcineurin-like phosphoesterase;;Calcineurin-like phosphoesterase superfamily domain
PGSC0003DMG400003000		Serine/threonine-protein phosphatase BSL3 [Source:PGSC_GENE;Acc:PGSC0003DMG400003000]	GO:0009742;;GO:0006470;;GO:0005634;;GO:0016787;;GO:0004722;;GO:0004721;;GO:0005515;;GO:0046872	biological_process;;biological_process;;cellular_component;;molecular_function;;molecular_function;;molecular_function;;molecular_function;;molecular_function;;	BP:brassinosteroid mediated signaling pathway;;BP:protein dephosphorylation;;CC:nucleus;;MF:hydrolase activity;;MF:protein serine/threonine phosphatase activity;;MF:phosphoprotein phosphatase activity;;MF:protein binding;;MF:metal ion binding;;	------	------	------	------	COG0639	T:Signal transduction mechanisms	XP_006340328.1	PREDICTED: serine/threonine-protein phosphatase BSL3-like isoform X2 [Solanum tuberosum]	sp|Q9SJF0|BSL2_ARATH;;	PF00149.25;;PF13418.3;;PF13415.3;;PF13854.3;;PF07646.12;;PF01344.22;;PF13964.3;;PF16891.2	Metallophos;;Kelch_4;;Kelch_3;;Kelch_5;;Kelch_2;;Kelch_1;;Kelch_6;;STPPase_N	Calcineurin-like phosphoesterase;;Galactose oxidase, central domain;;Galactose oxidase, central domain;;Kelch motif;;Kelch motif;;Kelch motif;;Kelch motif;;Serine-threonine protein phosphatase N-terminal domain
PGSC0003DMG400003126		AG-motif binding protein-4 [Source:PGSC_GENE;Acc:PGSC0003DMG400003126]	GO:0030154;;GO:0006355;;GO:0006366;;GO:0045893;;GO:0005634;;GO:0005667;;GO:0001085;;GO:0043565;;GO:0046872;;GO:0003700;;GO:0008270;;GO:0001228;;GO:0000977;;GO:0003682;;GO:0003677	biological_process;;biological_process;;biological_process;;biological_process;;cellular_component;;cellular_component;;molecular_function;;molecular_function;;molecular_function;;molecular_function;;molecular_function;;molecular_function;;molecular_function;;molecular_function;;molecular_function;;	BP:cell differentiation;;BP:regulation of transcription, DNA-templated;;BP:transcription from RNA polymerase II promoter;;BP:positive regulation of transcription, DNA-templated;;CC:nucleus;;CC:transcription factor complex;;MF:RNA polymerase II transcription factor binding;;MF:sequence-specific DNA binding;;MF:metal ion binding;;MF:transcription factor activity, sequence-specific DNA binding;;MF:z…	------	------	------	------	COG5641	K:Transcription	XP_006362004.1	PREDICTED: GATA transcription factor 5-like [Solanum tuberosum]	sp|O49743|GATA4_ARATH;;	PF00320.24	GATA	GATA zinc finger
PGSC0003DMG400003372		Nucleic acid binding protein [Source:PGSC_GENE;Acc:PGSC0003DMG400003372]	GO:0006355;;GO:0003700;;GO:0046872;;GO:0003676	biological_process;;molecular_function;;molecular_function;;molecular_function;;	BP:regulation of transcription, DNA-templated;;MF:transcription factor activity, sequence-specific DNA binding;;MF:metal ion binding;;MF:nucleic acid binding;;	------	------	------	------	COG5048	S:Function unknown	XP_006365738.1	PREDICTED: protein indeterminate-domain 9-like [Solanum tuberosum]	sp|Q700D2|IDD10_ARATH;;	PF00096.23;;PF12171.5	zf-C2H2;;zf-C2H2_jaz	Zinc finger, C2H2 type;;Zinc-finger double-stranded RNA-binding
PGSC0003DMG400003545		GATA transcription factor 5 [Source:PGSC_GENE;Acc:PGSC0003DMG400003545]	GO:0006355;;GO:0045893;;GO:0005634;;GO:0043565;;GO:0003700;;GO:0003677;;GO:0046872;;GO:0008270	biological_process;;biological_process;;cellular_component;;molecular_function;;molecular_function;;molecular_function;;molecular_function;;molecular_function;;	BP:regulation of transcription, DNA-templated;;BP:positive regulation of transcription, DNA-templated;;CC:nucleus;;MF:sequence-specific DNA binding;;MF:transcription factor activity, sequence-specific DNA binding;;MF:DNA binding;;MF:metal ion binding;;MF:zinc ion binding;;	------	------	------	------	COG5641	K:Transcription	XP_006340696.1	PREDICTED: GATA transcription factor 5-like [Solanum tuberosum]	sp|Q9FH57|GATA5_ARATH;;	PF00320.24	GATA	GATA zinc finger
PGSC0003DMG400003622		Nuclear receptor binding set domain containing protein 1, nsd [Source:PGSC_GENE;Acc:PGSC0003DMG400003622]	GO:0046872;;GO:0005515	molecular_function;;molecular_function;;	MF:metal ion binding;;MF:protein binding;;	------	------	------	------	ENOG41120EC;;COG2940;;ENOG410Y9MZ;;ENOG4111KSI;;ENOG410ZKF8	S:Function unknown;;B:Chromatin structure and dynamics	XP_006340701.1	PREDICTED: zinc finger CCCH domain-containing protein 44-like [Solanum tuberosum]	sp|Q9SD34|C3H44_ARATH;;	PF02213.13	GYF	GYF domain
PGSC0003DMG400004338		Mitochondrial import inner membrane translocase subunit Tim8/small zinc finger [Source:PGSC_GENE;Acc:PGSC0003DMG400004338]	GO:0015031;;GO:0072321;;GO:0005758;;GO:0005739;;GO:0046872	biological_process;;biological_process;;cellular_component;;cellular_component;;molecular_function;;	BP:protein transport;;BP:chaperone-mediated protein transport;;CC:mitochondrial intermembrane space;;CC:mitochondrion;;MF:metal ion binding;;	K17780	TIM8	------	------	ENOG41126D5	O:Posttranslational modification, protein turnover, chaperones	XP_015160617.1	PREDICTED: mitochondrial import inner membrane translocase subunit TIM8-like [Solanum tuberosum]	sp|Q9XGY4|TIM8_ARATH;;	PF02953.12	zf-Tim10_DDP	Tim10/DDP family zinc finger
PGSC0003DMG400004882		DNA/RNA binding protein [Source:PGSC_GENE;Acc:PGSC0003DMG400004882]	GO:0006355;;GO:0003700;;GO:0046872;;GO:0003676	biological_process;;molecular_function;;molecular_function;;molecular_function;;	BP:regulation of transcription, DNA-templated;;MF:transcription factor activity, sequence-specific DNA binding;;MF:metal ion binding;;MF:nucleic acid binding;;	------	------	------	------	COG5048	S:Function unknown	XP_006357381.1	PREDICTED: zinc finger protein NUTCRACKER-like isoform X2 [Solanum tuberosum]	sp|Q9LRW7|IDD11_ARATH;;	PF12171.5;;PF00096.23	zf-C2H2_jaz;;zf-C2H2	Zinc-finger double-stranded RNA-binding;;Zinc finger, C2H2 type
PGSC0003DMG400005622		Membrane alanyl aminopeptidase [Source:PGSC_GENE;Acc:PGSC0003DMG400005622]	GO:0051123;;GO:0045944;;GO:0006508;;GO:0005669;;GO:0044212;;GO:0003682;;GO:0043565;;GO:0001075;;GO:0008270;;GO:0001129;;GO:0008237	biological_process;;biological_process;;biological_process;;cellular_component;;molecular_function;;molecular_function;;molecular_function;;molecular_function;;molecular_function;;molecular_function;;molecular_function;;	BP:RNA polymerase II transcriptional preinitiation complex assembly;;BP:positive regulation of transcription from RNA polymerase II promoter;;BP:proteolysis;;CC:transcription factor TFIID complex;;MF:transcription regulatory region DNA binding;;MF:chromatin binding;;MF:sequence-specific DNA binding;;MF:transcription factor activity, RNA polymerase II core promoter sequence-specific binding involv…	K03128	TAF2	map03022	Basal transcription factors	ENOG410XS52	K:Transcription	XP_006341648.1	PREDICTED: transcription initiation factor TFIID subunit 2 isoform X3 [Solanum tuberosum]	sp|Q8LPF0|TAF2_ARATH;;	------	------	------
PGSC0003DMG400005673		Zinc finger (Ran-binding) family protein [Source:PGSC_GENE;Acc:PGSC0003DMG400005673]	GO:0046872;;GO:0008270	molecular_function;;molecular_function;;	MF:metal ion binding;;MF:zinc ion binding;;	------	------	------	------	ENOG410YNCK;;ENOG4111J54	S:Function unknown;;	XP_006341522.1	PREDICTED: zinc finger protein VAR3, chloroplastic [Solanum tuberosum]	sp|Q8S9K3|VAR3_ARATH;;	PF00641.15	zf-RanBP	Zn-finger in Ran binding protein and others
PGSC0003DMG400006449		Acireductone dioxygenase [Source:PGSC_GENE;Acc:PGSC0003DMG400006449]	GO:0008652;;GO:0019509;;GO:0009086;;GO:0055114;;GO:0005737;;GO:0005634;;GO:0046872;;GO:0010309;;GO:0051213;;GO:0005506;;GO:0016491	biological_process;;biological_process;;biological_process;;biological_process;;cellular_component;;cellular_component;;molecular_function;;molecular_function;;molecular_function;;molecular_function;;molecular_function;;	BP:cellular amino acid biosynthetic process;;BP:L-methionine biosynthetic process from methylthioadenosine;;BP:methionine biosynthetic process;;BP:oxidation-reduction process;;CC:cytoplasm;;CC:nucleus;;MF:metal ion binding;;MF:acireductone dioxygenase [iro;;MF:dioxygenase activity;;MF:iron ion binding;;MF:oxidoreductase activity;;	K08967	mtnD, mtnZ, ADI1	map00270	Cysteine and methionine metabolism	COG1791	S:Function unknown	XP_015088040.1	PREDICTED: 1,2-dihydroxy-3-keto-5-methylthiopentene dioxygenase 2 [Solanum pennellii]	sp|F6HDT7|MTND2_VITVI;;	PF03079.11;;PF07883.8	ARD;;Cupin_2	ARD/ARD' family;;Cupin domain
PGSC0003DMG400006899		Type 2 proly 4-hydroxylase [Source:PGSC_GENE;Acc:PGSC0003DMG400006899]	GO:0055114;;GO:0031418;;GO:0016705;;GO:0005506;;GO:0046872;;GO:0016491	biological_process;;molecular_function;;molecular_function;;molecular_function;;molecular_function;;molecular_function;;	BP:oxidation-reduction process;;MF:L-ascorbic acid binding;;MF:oxidoreductase activity, acting on paired donors, with incorporation or reduction of molecular oxygen;;MF:iron ion binding;;MF:metal ion binding;;MF:oxidoreductase activity;;	K00472	P4HA	map00330	Arginine and proline metabolism	ENOG410XS5J	S:Function unknown	XP_006357128.1	PREDICTED: probable prolyl 4-hydroxylase 6 [Solanum tuberosum]	sp|Q8L970|P4H7_ARATH;;	PF13640.3;;PF03171.17	2OG-FeII_Oxy_3;;2OG-FeII_Oxy	2OG-F;;2OG-F
PGSC0003DMG400007202		Transcription factor IIIA [Source:PGSC_GENE;Acc:PGSC0003DMG400007202]	GO:0006355;;GO:0005730;;GO:0080084;;GO:0003700;;GO:0008097;;GO:0003676;;GO:0046872	biological_process;;cellular_component;;molecular_function;;molecular_function;;molecular_function;;molecular_function;;molecular_function;;	BP:regulation of transcription, DNA-templated;;CC:nucleolus;;MF:5S rDNA binding;;MF:transcription factor activity, sequence-specific DNA binding;;MF:5S rRNA binding;;MF:nucleic acid binding;;MF:metal ion binding;;	K09191	GTF3A	------	------	COG5048	S:Function unknown	XP_006364766.1	PREDICTED: zinc finger protein 16 [Solanum tuberosum]	sp|Q84MZ4|TF3A_ARATH;;	PF00096.23;;PF13894.3	zf-C2H2;;zf-C2H2_4	Zinc finger, C2H2 type;;C2H2-type zinc finger
PGSC0003DMG400007381		Zinc finger (Ran-binding) family protein [Source:PGSC_GENE;Acc:PGSC0003DMG400007381]	GO:0046872	molecular_function;;	MF:metal ion binding;;	------	------	------	------	ENOG410YNCK	S:Function unknown	XP_006361518.1	PREDICTED: uncharacterized RNA-binding protein C17H9.04c isoform X1 [Solanum tuberosum]	sp|O13801|YE04_SCHPO;;	PF00641.15	zf-RanBP	Zn-finger in Ran binding protein and others
PGSC0003DMG400007972		ABA 8'-hydroxylase CYP707A2 [Source:PGSC_GENE;Acc:PGSC0003DMG400007972]	GO:0010268;;GO:0016132;;GO:0016125;;GO:0007275;;GO:0055114;;GO:0016020;;GO:0016021;;GO:0004497;;GO:0020037;;GO:0016705;;GO:0010295;;GO:0005506;;GO:0046872;;GO:0016491	biological_process;;biological_process;;biological_process;;biological_process;;biological_process;;cellular_component;;cellular_component;;molecular_function;;molecular_function;;molecular_function;;molecular_function;;molecular_function;;molecular_function;;molecular_function;;	BP:brassinosteroid homeostasis;;BP:brassinosteroid biosynthetic process;;BP:sterol metabolic process;;BP:multicellular organism development;;BP:oxidation-reduction process;;CC:membrane;;CC:integral component of membrane;;MF:monooxygenase activity;;MF:heme binding;;MF:oxidoreductase activity, acting on paired donors, with incorporation or reduction of molecular oxygen;;MF:;;MF:iron ion binding;;MF…	K09843	CYP707A	map00906	Carotenoid biosynthesis	COG2124	I:Lipid transport and metabolism	NP_001274941.1	ABA 8'-hydroxylase CYP707A2 [Solanum tuberosum]	sp|Q9LJK2|ABAH4_ARATH;;	PF00067.19	p450	Cytochrome P450
PGSC0003DMG400008120		Metal ion binding protein [Source:PGSC_GENE;Acc:PGSC0003DMG400008120]	GO:0030001;;GO:0046872	biological_process;;molecular_function;;	BP:metal ion transport;;MF:metal ion binding;;	------	------	------	------	COG2608	S:Function unknown	XP_019237692.1	PREDICTED: heavy metal-associated isoprenylated plant protein 3-like [Nicotiana attenuata]	sp|Q9FJH5|HIP3_ARATH;;	PF00403.23	HMA	Heavy-metal-associated domain
PGSC0003DMG400008297		Chlorophyll a-b binding protein 1B, chloroplastic [Source:PGSC_GENE;Acc:PGSC0003DMG400008297]	GO:0018298;;GO:0009765;;GO:0009768;;GO:0009416;;GO:0015979;;GO:0009535;;GO:0009941;;GO:0009522;;GO:0009523;;GO:0016021;;GO:0009579;;GO:0009536;;GO:0016020;;GO:0010287;;GO:0009507;;GO:0016168;;GO:0031409;;GO:0046872	biological_process;;biological_process;;biological_process;;biological_process;;biological_process;;cellular_component;;cellular_component;;cellular_component;;cellular_component;;cellular_component;;cellular_component;;cellular_component;;cellular_component;;cellular_component;;cellular_component;;molecular_function;;molecular_function;;molecular_function;;	BP:protein-chromophore linkage;;BP:photosynthesis, light harvesting;;BP:photosynthesis, light harvesting in photosystem I;;BP:response to light stimulus;;BP:photosynthesis;;CC:chloroplast thylakoid membrane;;CC:chloroplast envelope;;CC:photosystem I;;CC:photosystem II;;CC:integral component of membrane;;CC:thylakoid;;CC:plastid;;CC:membrane;;CC:plastoglobule;;CC:chloroplast;;MF:chlorophyll bindin…	K08912	LHCB1	map00196	Photosynthesis - antenna proteins	ENOG410ZHBU	J:Translation, ribosomal structure and biogenesis	XP_015064801.1	PREDICTED: chlorophyll a-b binding protein 1B, chloroplastic-like [Solanum pennellii]	sp|P27493|CB22_TOBAC;;	PF00504.18	Chloroa_b-bind	Chlorophyll A-B binding protein
PGSC0003DMG400008828		Mitochondrial respiratory chain complexes assembly protein AFG3 [Source:PGSC_GENE;Acc:PGSC0003DMG400008828]	GO:0045041;;GO:0006461;;GO:0008053;;GO:0034982;;GO:0042407;;GO:0006508;;GO:0009535;;GO:0016020;;GO:0016021;;GO:0005743;;GO:0004176;;GO:0004222;;GO:0008237;;GO:0008270;;GO:0008233;;GO:0005524	biological_process;;biological_process;;biological_process;;biological_process;;biological_process;;biological_process;;cellular_component;;cellular_component;;cellular_component;;cellular_component;;molecular_function;;molecular_function;;molecular_function;;molecular_function;;molecular_function;;molecular_function;;	BP:protein import into mitochondrial intermembrane space;;BP:protein complex assembly;;BP:mitochondrial fusion;;BP:mitochondrial protein processing;;BP:cristae formation;;BP:proteolysis;;CC:chloroplast thylakoid membrane;;CC:membrane;;CC:integral component of membrane;;CC:mitochondrial inner membrane;;MF:ATP-dependent peptidase activity;;MF:metalloendopeptidase activity;;MF:metallopeptidase activ…	K08956	AFG3	------	------	COG0465	P:Inorganic ion transport and metabolism	XP_006341014.1	PREDICTED: ATP-dependent zinc metalloprotease FTSH 10, mitochondrial [Solanum tuberosum]	sp|Q0DHL4|FTSH8_ORYSJ;;	PF01434.15;;PF00004.26;;PF06480.12;;PF07728.11	Peptidase_M41;;AAA;;FtsH_ext;;AAA_5	Peptidase family M41;;ATPase family associated with various cellular activities;;FtsH Extracellular;;AAA domain
PGSC0003DMG400009821		Conserved gene of unknown function [Source:PGSC_GENE;Acc:PGSC0003DMG400009821]	GO:0046872;;GO:0003723;;GO:0003676	molecular_function;;molecular_function;;molecular_function;;	MF:metal ion binding;;MF:RNA binding;;MF:nucleic acid binding;;	------	------	------	------	COG5063;;ENOG41125A2	S:Function unknown;;	XP_006344031.1	PREDICTED: zinc finger CCCH domain-containing protein 31-like [Solanum tuberosum]	sp|Q7XPK1|C3H31_ORYSJ;;	PF00642.21;;PF16131.2;;PF00013.26;;PF14608.3	zf-CCCH;;Torus;;KH_1;;zf-CCCH_2	Zinc finger C-x8-C-x5-C-x3-H type;;Torus domain;;KH domain;;RNA-binding, Nab2-type zinc finger
PGSC0003DMG400010025		Multicopper oxidase [Source:PGSC_GENE;Acc:PGSC0003DMG400010025]	GO:0055114;;GO:0009505;;GO:0009506;;GO:0016722;;GO:0005507;;GO:0016491	biological_process;;cellular_component;;cellular_component;;molecular_function;;molecular_function;;molecular_function;;	BP:oxidation-reduction process;;CC:plant-type cell wall;;CC:plasmodesma;;MF:oxidoreductase activity, oxidizing metal ions;;MF:copper ion binding;;MF:oxidoreductase activity;;	K19791	FET3_5	------	------	COG2132	Q:Secondary metabolites biosynthesis, transport and catabolism	XP_006338228.1	PREDICTED: L-ascorbate oxidase homolog [Solanum tuberosum]	sp|P29162|ASOL_TOBAC;;	PF00394.19;;PF07732.12;;PF07731.11	Cu-oxidase;;Cu-oxidase_3;;Cu-oxidase_2	Multicopper oxidase;;Multicopper oxidase;;Multicopper oxidase
PGSC0003DMG400010493		Nucleic acid binding protein [Source:PGSC_GENE;Acc:PGSC0003DMG400010493]	GO:0046872;;GO:0003723;;GO:0003676;;GO:0000166	molecular_function;;molecular_function;;molecular_function;;molecular_function;;	MF:metal ion binding;;MF:RNA binding;;MF:nucleic acid binding;;MF:nucleotide binding;;	------	------	------	------	ENOG411182H;;ENOG410YCDX	S:Function unknown;;	XP_006365627.1	PREDICTED: zinc finger CCCH domain-containing protein 53 isoform X1 [Solanum tuberosum]	sp|Q0D3J9|C3H53_ORYSJ;;	PF00642.21;;PF00076.19;;PF16131.2	zf-CCCH;;RRM_1;;Torus	Zinc finger C-x8-C-x5-C-x3-H type;;RNA recognition motif.;;Torus domain
PGSC0003DMG400011344		Chloroplast-targeted copper chaperone [Source:PGSC_GENE;Acc:PGSC0003DMG400011344]	GO:0030001;;GO:0046916;;GO:0005737;;GO:0046872;;GO:0046914	biological_process;;biological_process;;cellular_component;;molecular_function;;molecular_function;;	BP:metal ion transport;;BP:cellular transition metal ion homeostasis;;CC:cytoplasm;;MF:metal ion binding;;MF:transition metal ion binding;;	------	------	------	------	COG2608	S:Function unknown	XP_006342796.1	PREDICTED: uncharacterized protein LOC102580148 [Solanum tuberosum]	sp|Q84J88|HIP36_ARATH;;	PF00403.23	HMA	Heavy-metal-associated domain
PGSC0003DMG400011558		Transcription factor LIM [Source:PGSC_GENE;Acc:PGSC0003DMG400011558]	GO:0046872;;GO:0008270	molecular_function;;molecular_function;;	MF:metal ion binding;;MF:zinc ion binding;;	K09377	CSRP	------	------	COG5069;;ENOG410XWQ8;;ENOG410YBRG	Z:Cytoskeleton;;S:Function unknown;;S:Function unknown	XP_006342667.1	PREDICTED: LIM domain-containing protein WLIM1-like [Solanum tuberosum]	sp|Q94JX5|WLIM1_ARATH;;	PF00412.19	LIM	LIM domain
PGSC0003DMG400011579		AG-motif binding protein-2 [Source:PGSC_GENE;Acc:PGSC0003DMG400011579]	GO:0006355;;GO:0003700;;GO:0046872;;GO:0008270;;GO:0043565	biological_process;;molecular_function;;molecular_function;;molecular_function;;molecular_function;;	BP:regulation of transcription, DNA-templated;;MF:transcription factor activity, sequence-specific DNA binding;;MF:metal ion binding;;MF:zinc ion binding;;MF:sequence-specific DNA binding;;	------	------	------	------	COG5641	K:Transcription	XP_006340920.1	PREDICTED: GATA transcription factor 1-like [Solanum tuberosum]	sp|Q8LAU9|GATA1_ARATH;;	PF00320.24	GATA	GATA zinc finger
PGSC0003DMG400011588		Inhibitor of growth protein [Source:PGSC_GENE;Acc:PGSC0003DMG400011588]	GO:0006325;;GO:0005634;;GO:0046872;;GO:0035064;;GO:0008270	biological_process;;cellular_component;;molecular_function;;molecular_function;;molecular_function;;	BP:chromatin organization;;CC:nucleus;;MF:metal ion binding;;MF:methylated histone binding;;MF:zinc ion binding;;	K11346	ING4	------	------	COG5034	O:Posttranslational modification, protein turnover, chaperones	XP_004247811.1	PREDICTED: PHD finger protein ING1 [Solanum lycopersicum]	sp|Q9LIQ6|ING1_ARATH;;	PF12998.4;;PF00628.26	ING;;PHD	Inhibitor of growth proteins N-terminal histone-binding;;PHD-finger
PGSC0003DMG400011703		Ku70-binding family protein [Source:PGSC_GENE;Acc:PGSC0003DMG400011703]	GO:0006508;;GO:0016787;;GO:0004222;;GO:0008233;;GO:0046872;;GO:0008237	biological_process;;molecular_function;;molecular_function;;molecular_function;;molecular_function;;molecular_function;;	BP:proteolysis;;MF:hydrolase activity;;MF:metalloendopeptidase activity;;MF:peptidase activity;;MF:metal ion binding;;MF:metallopeptidase activity;;	K18156	ATP23, XRCC6BP1	------	------	ENOG4111IRG	O:Posttranslational modification, protein turnover, chaperones	XP_006365782.1	PREDICTED: mitochondrial inner membrane protease ATP23 [Solanum tuberosum]	sp|Q6C253|ATP23_YARLI;;	PF09768.6	Peptidase_M76	Peptidase M76 family
PGSC0003DMG400012014		GATA domain class transcription factor [Source:PGSC_GENE;Acc:PGSC0003DMG400012014]	GO:0006355;;GO:0045893;;GO:0005634;;GO:0043565;;GO:0003700;;GO:0003677;;GO:0046872;;GO:0008270	biological_process;;biological_process;;cellular_component;;molecular_function;;molecular_function;;molecular_function;;molecular_function;;molecular_function;;	BP:regulation of transcription, DNA-templated;;BP:positive regulation of transcription, DNA-templated;;CC:nucleus;;MF:sequence-specific DNA binding;;MF:transcription factor activity, sequence-specific DNA binding;;MF:DNA binding;;MF:metal ion binding;;MF:zinc ion binding;;	------	------	------	------	COG5641	K:Transcription	XP_006347003.1	PREDICTED: GATA transcription factor 5-like [Solanum tuberosum]	sp|Q9FH57|GATA5_ARATH;;	PF00320.24	GATA	GATA zinc finger
PGSC0003DMG400012242		YS1 [Source:PGSC_GENE;Acc:PGSC0003DMG400012242]	GO:0048316;;GO:0003006;;GO:0010039;;GO:0055085;;GO:0016020;;GO:0016021;;GO:0005886	biological_process;;biological_process;;biological_process;;biological_process;;cellular_component;;cellular_component;;cellular_component;;	BP:seed development;;BP:developmental process involved in reproduction;;BP:response to iron ion;;BP:transmembrane transport;;CC:membrane;;CC:integral component of membrane;;CC:plasma membrane;;	------	------	------	------	COG1297	S:Function unknown	XP_006343788.1	PREDICTED: metal-nicotianamine transporter YSL1 [Solanum tuberosum]	sp|Q6R3L0|YSL1_ARATH;;	PF03169.12	OPT	OPT oligopeptide transporter protein
PGSC0003DMG400013309		NADH-ubiquinone oxidoreductase 75 kDa subunit, mitochondrial [Source:PGSC_GENE;Acc:PGSC0003DMG400013309]	GO:0006979;;GO:0042773;;GO:0055114;;GO:0016020;;GO:0005739;;GO:0005743;;GO:0005747;;GO:0009507;;GO:0070469;;GO:0016491;;GO:0051539;;GO:0016651;;GO:0008137;;GO:0051536;;GO:0051537;;GO:0003954;;GO:0046872;;GO:0009055	biological_process;;biological_process;;biological_process;;cellular_component;;cellular_component;;cellular_component;;cellular_component;;cellular_component;;cellular_component;;molecular_function;;molecular_function;;molecular_function;;molecular_function;;molecular_function;;molecular_function;;molecular_function;;molecular_function;;molecular_function;;	BP:response to oxidative stress;;BP:ATP synthesis coupled electron transport;;BP:oxidation-reduction process;;CC:membrane;;CC:mitochondrion;;CC:mitochondrial inner membrane;;CC:mitochondrial respiratory chain complex I;;CC:chloroplast;;CC:respiratory chain;;MF:oxidoreductase activity;;MF:4 iron, 4 sulfur cluster binding;;MF:oxidoreductase activity, acting on NA;;MF:NADH dehydrogenas;;MF:iron-sulf…	K03934	NDUFS1	map00190	Oxidative phosphorylation	COG1034	C:Energy production and conversion	NP_001275317.1	NADH dehydrogenase [ubiquinone] iron-sulfur protein 1, mitochondrial precursor [Solanum tuberosum]	sp|Q43644|NDUS1_SOLTU;;	PF00384.19;;PF13510.3;;PF10588.6;;PF09326.8;;PF00111.24	Molybdopterin;;Fer2_4;;NADH-G_4Fe-4S_3;;NADH_dhqG_C;;Fer2	Molybdopterin oxidoreductase;;2Fe-2S iron-sulfur cluster binding domain;;NADH-ubiquinone oxidoreductase-G iron-sulfur binding region;;NADH-ubiquinone oxidoreductase subunit G, C-terminal;;2Fe-2S iron-sulfur cluster binding domain
PGSC0003DMG400014305		F-box and wd40 domain protein [Source:PGSC_GENE;Acc:PGSC0003DMG400014305]	GO:0046872;;GO:0005515	molecular_function;;molecular_function;;	MF:metal ion binding;;MF:protein binding;;	------	------	------	------	ENOG410XRWX;;ENOG410XNP5;;ENOG411058N	S:Function unknown;;	XP_006353383.1	PREDICTED: zinc finger CCCH domain-containing protein 48 [Solanum tuberosum]	sp|Q9FNZ2|C3H48_ARATH;;	PF00400.29;;PF16131.2;;PF00642.21	WD40;;Torus;;zf-CCCH	WD domain, G-beta repeat;;Torus domain;;Zinc finger C-x8-C-x5-C-x3-H type
PGSC0003DMG400014342		Metal ion binding protein [Source:PGSC_GENE;Acc:PGSC0003DMG400014342]	GO:0030001;;GO:0046872	biological_process;;molecular_function;;	BP:metal ion transport;;MF:metal ion binding;;	------	------	------	------	ENOG410YWNB;;ENOG4111DYM	S:Function unknown;;U:Intracellular trafficking, secretion, and vesicular transport	XP_019226416.1	PREDICTED: heavy metal-associated isoprenylated plant protein 39 [Nicotiana attenuata]	sp|O03982|HIP39_ARATH;;	PF00403.23	HMA	Heavy-metal-associated domain
PGSC0003DMG400014794		Pcdc2/rp-8 [Source:PGSC_GENE;Acc:PGSC0003DMG400014794]	GO:0005737;;GO:0046872	cellular_component;;molecular_function;;	CC:cytoplasm;;MF:metal ion binding;;	K14801	TSR4	------	------	ENOG410XRI4	S:Function unknown	XP_006352901.1	PREDICTED: programmed cell death protein 2 [Solanum tuberosum]	sp|Q2YDC9|PDCD2_BOVIN;;	PF04194.10;;PF01753.15	PDCD2_C;;zf-MYND	Programmed cell death protein 2, C-terminal putative domain;;MYND finger
PGSC0003DMG400015005		Heavy metal-associated domain containing protein [Source:PGSC_GENE;Acc:PGSC0003DMG400015005]	GO:0030001;;GO:0046916;;GO:0005737;;GO:0046872;;GO:0046914	biological_process;;biological_process;;cellular_component;;molecular_function;;molecular_function;;	BP:metal ion transport;;BP:cellular transition metal ion homeostasis;;CC:cytoplasm;;MF:metal ion binding;;MF:transition metal ion binding;;	------	------	------	------	COG2608	S:Function unknown	XP_015165438.1	PREDICTED: translation initiation factor IF-2-like isoform X2 [Solanum tuberosum]	sp|Q9C5D3|HIP7_ARATH;;	PF00403.23	HMA	Heavy-metal-associated domain
PGSC0003DMG400016290		Serine/threonine-protein phosphatase [Source:PGSC_GENE;Acc:PGSC0003DMG400016290]	GO:0006470;;GO:0046872;;GO:0004721;;GO:0016787	biological_process;;molecular_function;;molecular_function;;molecular_function;;	BP:protein dephosphorylation;;MF:metal ion binding;;MF:phosphoprotein phosphatase activity;;MF:hydrolase activity;;	K06269	PPP1C	map03015	mRNA surveillance pathway	ENOG410XPVF;;COG0639	T:Signal transduction mechanisms;;	XP_006350687.1	PREDICTED: serine/threonine-protein phosphatase PP1-like [Solanum tuberosum]	sp|P48489|PP1_ORYSJ;;	PF00149.25;;PF16891.2	Metallophos;;STPPase_N	Calcineurin-like phosphoesterase;;Serine-threonine protein phosphatase N-terminal domain
PGSC0003DMG400016400		Zinc finger CCCH domain-containing protein 32 [Source:PGSC_GENE;Acc:PGSC0003DMG400016400]	GO:0046872	molecular_function;;	MF:metal ion binding;;	------	------	------	------	ENOG4111NDE;;ENOG41101ZI	S:Function unknown;;	XP_006348543.1	PREDICTED: zinc finger CCCH domain-containing protein 17-like [Solanum tuberosum]	sp|Q9ZUM0|C3H17_ARATH;;	PF15663.2;;PF14608.3;;PF16131.2;;PF00642.21	zf-CCCH_3;;zf-CCCH_2;;Torus;;zf-CCCH	Zinc-finger containing family;;RNA-binding, Nab2-type zinc finger;;Torus domain;;Zinc finger C-x8-C-x5-C-x3-H type
PGSC0003DMG400016689		Metal ion binding protein [Source:PGSC_GENE;Acc:PGSC0003DMG400016689]	GO:0030001;;GO:0046916;;GO:0005737;;GO:0046872;;GO:0046914	biological_process;;biological_process;;cellular_component;;molecular_function;;molecular_function;;	BP:metal ion transport;;BP:cellular transition metal ion homeostasis;;CC:cytoplasm;;MF:metal ion binding;;MF:transition metal ion binding;;	------	------	------	------	COG2608	S:Function unknown	PHT83242.1	Heavy metal-associated isoprenylated plant protein 26 [Capsicum annuum]	sp|Q9LF57|HIP21_ARATH;;	PF00403.23	HMA	Heavy-metal-associated domain
PGSC0003DMG400016922		Glycine-rich RNA-binding protein [Source:PGSC_GENE;Acc:PGSC0003DMG400016922]	GO:0097159;;GO:0008270;;GO:0003723;;GO:0003676;;GO:0046872;;GO:1901363;;GO:0005488	molecular_function;;molecular_function;;molecular_function;;molecular_function;;molecular_function;;molecular_function;;molecular_function;;	MF:organic cyclic compound binding;;MF:zinc ion binding;;MF:RNA binding;;MF:nucleic acid binding;;MF:metal ion binding;;MF:heterocyclic compound binding;;MF:binding;;	K12885	RBMX, HNRNPG	map03040	Spliceosome	COG0724;;ENOG410YAMW;;ENOG411219Q	S:Function unknown;;	XP_006364446.1	PREDICTED: glycine-rich RNA-binding protein RZ1C-like isoform X1 [Solanum tuberosum]	sp|O22703|RZ1B_ARATH;;	PF00076.19;;PF00098.20;;PF16367.2;;PF13696.3	RRM_1;;zf-CCHC;;RRM_7;;zf-CCHC_2	RNA recognition motif.;;Zinc knuckle;;RNA recognition motif;;Zinc knuckle
PGSC0003DMG400017602		Chloroplast-targeted copper chaperone [Source:PGSC_GENE;Acc:PGSC0003DMG400017602]	GO:0046916;;GO:0030001;;GO:0005737;;GO:0046872;;GO:0046914	biological_process;;biological_process;;cellular_component;;molecular_function;;molecular_function;;	BP:cellular transition metal ion homeostasis;;BP:metal ion transport;;CC:cytoplasm;;MF:metal ion binding;;MF:transition metal ion binding;;	------	------	------	------	COG2608	S:Function unknown	XP_006363690.1	PREDICTED: uncharacterized protein LOC102593645 [Solanum tuberosum]	sp|Q58FZ0|NAKR2_ARATH;;	PF00403.23	HMA	Heavy-metal-associated domain
PGSC0003DMG400018261		Alfin-like transcription factor [Source:PGSC_GENE;Acc:PGSC0003DMG400018261]	GO:0006355;;GO:0042393;;GO:0008270;;GO:0046872	biological_process;;molecular_function;;molecular_function;;molecular_function;;	BP:regulation of transcription, DNA-templated;;MF:histone binding;;MF:zinc ion binding;;MF:metal ion binding;;	------	------	------	------	ENOG410XP9I;;ENOG410YG6P	S:Function unknown;;	XP_006358476.1	PREDICTED: putative alfin-like transcription factor isoform X1 [Solanum tuberosum]	sp|Q40359|ALFIN_MEDSA;;	PF12165.5;;PF00628.26	DUF3594;;PHD	Domain of unknown function;;PHD-finger
PGSC0003DMG400018292	METK1	S-adenosylmethionine synthase 1 [Source:UniProtKB/Swiss-Prot;Acc:Q307Y9]	GO:0006556;;GO:0006730;;GO:0005737;;GO:0005829;;GO:0004478;;GO:0000166;;GO:0016740;;GO:0046872;;GO:0005524	biological_process;;biological_process;;cellular_component;;cellular_component;;molecular_function;;molecular_function;;molecular_function;;molecular_function;;molecular_function;;	BP:S-adenosylmethionine biosynthetic process;;BP:one-carbon metabolic process;;CC:cytoplasm;;CC:cytosol;;MF:methionine adenosyltransferase activity;;MF:nucleotide binding;;MF:transferase activity;;MF:metal ion binding;;MF:ATP binding;;	K00789	metK	map00270	Cysteine and methionine metabolism	COG0192	H:Coenzyme transport and metabolism	NP_001275609.1	S-adenosylmethionine synthase 1 [Solanum tuberosum]	sp|Q307Y9|METK1_SOLTU;;	PF02773.13;;PF02772.13;;PF00438.17	S-AdoMet_synt_C;;S-AdoMet_synt_M;;S-AdoMet_synt_N	S-adenosylmethionine synthetase, C-terminal domain;;S-adenosylmethionine synthetase, central domain;;S-adenosylmethionine synthetase, N-terminal domain
PGSC0003DMG400018774		Cell division protease ftsH [Source:PGSC_GENE;Acc:PGSC0003DMG400018774]	GO:0006508;;GO:0009941;;GO:0016021;;GO:0005739;;GO:0004176;;GO:0004222;;GO:0000166;;GO:0008270;;GO:0005524	biological_process;;cellular_component;;cellular_component;;cellular_component;;molecular_function;;molecular_function;;molecular_function;;molecular_function;;molecular_function;;	BP:proteolysis;;CC:chloroplast envelope;;CC:integral component of membrane;;CC:mitochondrion;;MF:ATP-dependent peptidase activity;;MF:metalloendopeptidase activity;;MF:nucleotide binding;;MF:zinc ion binding;;MF:ATP binding;;	------	------	------	------	COG0465	S:Function unknown	XP_015164042.1	PREDICTED: probable inactive ATP-dependent zinc metalloprotease FTSHI 3, chloroplastic [Solanum tuberosum]	sp|Q9M895|FTSI3_ARATH;;	PF00004.26	AAA	ATPase family associated with various cellular activities
PGSC0003DMG400019178		Phd/F-box containing protein [Source:PGSC_GENE;Acc:PGSC0003DMG400019178]	GO:0006355;;GO:0042393;;GO:0008270;;GO:0046872	biological_process;;molecular_function;;molecular_function;;molecular_function;;	BP:regulation of transcription, DNA-templated;;MF:histone binding;;MF:zinc ion binding;;MF:metal ion binding;;	------	------	------	------	ENOG4111YCU;;ENOG410YBB5;;ENOG410YG6P	B:Chromatin structure and dynamics;;S:Function unknown;;S:Function unknown	XP_006349453.1	PREDICTED: PHD finger protein ALFIN-LIKE 2-like [Solanum tuberosum]	sp|Q9FFF5|ALFL1_ARATH;;	PF12165.5;;PF00628.26	DUF3594;;PHD	Domain of unknown function;;PHD-finger
PGSC0003DMG400019316		Homocysteine s-methyltransferase [Source:PGSC_GENE;Acc:PGSC0003DMG400019316]	GO:0032259;;GO:0033528;;GO:0009086;;GO:0005737;;GO:0008898;;GO:0046872;;GO:0016740;;GO:0008270;;GO:0047150;;GO:0008168	biological_process;;biological_process;;biological_process;;cellular_component;;molecular_function;;molecular_function;;molecular_function;;molecular_function;;molecular_function;;molecular_function;;	BP:methylation;;BP:S-methylmethionine cycle;;BP:methionine biosynthetic process;;CC:cytoplasm;;MF:S-adenosylmethionine-homocysteine S-methyltransferase activity;;MF:metal ion binding;;MF:transferase activity;;MF:zinc ion binding;;MF:betaine-homocysteine S-methyltransferase activity;;MF:methyltransferase activity;;	K00547	mmuM, BHMT2	map00270	Cysteine and methionine metabolism	COG2040	E:Amino acid transport and metabolism	XP_006349705.1	PREDICTED: homocysteine S-methyltransferase 2 isoform X1 [Solanum tuberosum]	sp|P56707|SMTA_ASTBI;;	PF02574.13	S-methyl_trans	Homocysteine S-methyltransferase
PGSC0003DMG400021374		Methionine aminopeptidase [Source:PGSC_GENE;Acc:PGSC0003DMG400021374]	GO:0070084;;GO:0006508;;GO:0005737;;GO:0004177;;GO:0016787;;GO:0070006;;GO:0008233;;GO:0046872;;GO:0008235	biological_process;;biological_process;;cellular_component;;molecular_function;;molecular_function;;molecular_function;;molecular_function;;molecular_function;;molecular_function;;	BP:protein initiator methionine removal;;BP:proteolysis;;CC:cytoplasm;;MF:aminopeptidase activity;;MF:hydrolase activity;;MF:metalloaminopeptidase activity;;MF:peptidase activity;;MF:metal ion binding;;MF:metalloexopeptidase activity;;	K01265	map	------	------	COG0024	J:Translation, ribosomal structure and biogenesis	XP_006348428.1	PREDICTED: methionine aminopeptidase 2B-like [Solanum tuberosum]	sp|Q56Y85|MAP22_ARATH;;	PF00557.21	Peptidase_M24	Metallopeptidase family M24
PGSC0003DMG400021539		NRAMP2 [Source:PGSC_GENE;Acc:PGSC0003DMG400021539]	GO:0048767;;GO:0071287;;GO:0051512;;GO:0006810;;GO:0071421;;GO:0030001;;GO:0010015;;GO:0006828;;GO:0016020;;GO:0005802;;GO:0016021;;GO:0005215;;GO:0005384;;GO:0046873	biological_process;;biological_process;;biological_process;;biological_process;;biological_process;;biological_process;;biological_process;;biological_process;;cellular_component;;cellular_component;;cellular_component;;molecular_function;;molecular_function;;molecular_function;;	BP:root hair elongation;;BP:cellular response to manganese ion;;BP:positive regulation of unidimensional cell growth;;BP:transport;;BP:manganese ion transmembrane transport;;BP:metal ion transport;;BP:root morphogenesis;;BP:manganese ion transport;;CC:membrane;;CC:trans-Golgi network;;CC:integral component of membrane;;MF:transporter activity;;MF:manganese ion transmembrane transporter activity;;…	K21398	SLC11A2, DMT1, NRAMP2	------	------	COG1914	P:Inorganic ion transport and metabolism	XP_006362075.1	PREDICTED: metal transporter Nramp2-like [Solanum tuberosum]	sp|Q9C6B2|NRAM2_ARATH;;	PF01566.15	Nramp	Natural resistance-associated macrophage protein
PGSC0003DMG400021997		U1 small nuclear ribonucleoprotein C [Source:PGSC_GENE;Acc:PGSC0003DMG400021997]	GO:0000387;;GO:0000398;;GO:0000395;;GO:0000243;;GO:0071004;;GO:0005634;;GO:0030529;;GO:0005685;;GO:0005681;;GO:0030619;;GO:0008270;;GO:0003723;;GO:0003676;;GO:0046872;;GO:0003729	biological_process;;biological_process;;biological_process;;cellular_component;;cellular_component;;cellular_component;;cellular_component;;cellular_component;;cellular_component;;molecular_function;;molecular_function;;molecular_function;;molecular_function;;molecular_function;;molecular_function;;	BP:spliceosomal snRNP assembly;;BP:mRNA splicing, via spliceosome;;BP:mRNA 5'-splice site recognition;;CC:commitment complex;;CC:U2-type prespliceosome;;CC:nucleus;;CC:intracellular ribonucleoprotein complex;;CC:U1 snRNP;;CC:spliceosomal complex;;MF:U1 snRNA binding;;MF:zinc ion binding;;MF:RNA binding;;MF:nucleic acid binding;;MF:metal ion binding;;MF:mRNA binding;;	K11095	SNRPC	map03040	Spliceosome	COG5136	A:RNA processing and modification	XP_006362977.1	PREDICTED: U1 small nuclear ribonucleoprotein C-like [Solanum tuberosum]	sp|C5XYW4|RU1C2_SORBI;;	PF06220.9	zf-U1	U1 zinc finger
PGSC0003DMG400023434		GATA transcription factor 15 [Source:PGSC_GENE;Acc:PGSC0003DMG400023434]	GO:0030154;;GO:0006355;;GO:0045944;;GO:0005634;;GO:0005667;;GO:0001085;;GO:0043565;;GO:0046872;;GO:0003700;;GO:0001228;;GO:0008270;;GO:0003682;;GO:0000977	biological_process;;biological_process;;biological_process;;cellular_component;;cellular_component;;molecular_function;;molecular_function;;molecular_function;;molecular_function;;molecular_function;;molecular_function;;molecular_function;;molecular_function;;	BP:cell differentiation;;BP:regulation of transcription, DNA-templated;;BP:positive regulation of transcription from RNA polymerase II promoter;;CC:nucleus;;CC:transcription factor complex;;MF:RNA polymerase II transcription factor binding;;MF:sequence-specific DNA binding;;MF:metal ion binding;;MF:transcription factor activity, sequence-specific DNA binding;;MF:transcriptional activator activity…	------	------	------	------	COG5641	K:Transcription	XP_006345972.1	PREDICTED: GATA transcription factor 15-like isoform X1 [Solanum tuberosum]	sp|Q9LIB5|GAT17_ARATH;;	PF00320.24	GATA	GATA zinc finger
PGSC0003DMG400023516		Cation efflux protein/ zinc transporter [Source:PGSC_GENE;Acc:PGSC0003DMG400023516]	GO:0071421;;GO:0030026;;GO:0055085;;GO:0071577;;GO:0046688;;GO:0010043;;GO:0010042;;GO:0006812;;GO:0098655;;GO:0061088;;GO:0005794;;GO:0016021;;GO:0005770;;GO:0016020;;GO:0008324;;GO:0005385;;GO:0010486	biological_process;;biological_process;;biological_process;;biological_process;;biological_process;;biological_process;;biological_process;;biological_process;;biological_process;;biological_process;;cellular_component;;cellular_component;;cellular_component;;cellular_component;;molecular_function;;molecular_function;;molecular_function;;	BP:manganese ion transmembrane transport;;BP:cellular manganese ion homeostasis;;BP:transmembrane transport;;BP:zinc II ion transmembrane transport;;BP:response to copper ion;;BP:response to zinc ion;;BP:response to manganese ion;;BP:cation transport;;BP:cation transmembrane transport;;BP:regulation of sequestering of zinc ion;;CC:Golgi apparatus;;CC:integral component of membrane;;CC:late endoso…	------	------	------	------	COG0053	S:Function unknown	XP_006345931.1	PREDICTED: metal tolerance protein 11 isoform X1 [Solanum tuberosum]	sp|O80632|MTP11_ARATH;;	PF01545.18;;PF16916.2	Cation_efflux;;ZT_dimer	Cation efflux family;;Dimerisation domain of Zinc Transporter
PGSC0003DMG400024570		5-formyltetrahydrofolate cycloligase [Source:PGSC_GENE;Acc:PGSC0003DMG400024570]	GO:0009396;;GO:0035999;;GO:0046653;;GO:0005739;;GO:0000166;;GO:0030272;;GO:0046872;;GO:0005524	biological_process;;biological_process;;biological_process;;cellular_component;;molecular_function;;molecular_function;;molecular_function;;molecular_function;;	BP:folic acid-containing compound biosynthetic process;;BP:tetrahydrofolate interconversion;;BP:tetrahydrofolate metabolic process;;CC:mitochondrion;;MF:nucleotide binding;;MF:5-formyltetrahydrofolate cyclo-ligase activity;;MF:metal ion binding;;MF:ATP binding;;	K01934	MTHFS	map00670	One carbon pool by folate	COG0212;;ENOG410YF3T	H:Coenzyme transport and metabolism;;S:Function unknown	XP_006344982.1	PREDICTED: 5-formyltetrahydrofolate cyclo-ligase, mitochondrial isoform X2 [Solanum tuberosum]	sp|Q8L539|5FCL_ARATH;;	PF01812.17	5-FTHF_cyc-lig	5-formyltetrahydrofolate cyclo-ligase family
PGSC0003DMG400024634		70 kDa subunit of replication protein A [Source:PGSC_GENE;Acc:PGSC0003DMG400024634]	GO:0006310;;GO:0006281;;GO:0006260;;GO:0005634;;GO:0003676;;GO:0003677;;GO:0046872	biological_process;;biological_process;;biological_process;;cellular_component;;molecular_function;;molecular_function;;molecular_function;;	BP:DNA recombination;;BP:DNA repair;;BP:DNA replication;;CC:nucleus;;MF:nucleic acid binding;;MF:DNA binding;;MF:metal ion binding;;	K07466	RFA1, RPA1, rpa	map03430;;map03420;;map03030;;map03440	Mismatch repair;;Nucleotide excision repair;;DNA replication;;Homologous recombination	COG1599	O:Posttranslational modification, protein turnover, chaperones	XP_006345121.1	PREDICTED: replication protein A 70 kDa DNA-binding subunit B [Solanum tuberosum]	sp|Q9SD82|RFA1B_ARATH;;	PF08646.7;;PF16900.2;;PF04057.9;;PF01336.22;;PF02721.11	Rep_fac-A_C;;REPA_OB_2;;Rep-A_N;;tRNA_anti-codon;;DUF223	Replication factor-A C terminal domain;;Replication protein A OB domain;;Replication factor-A protein 1, N-terminal domain;;OB-fold nucleic acid binding domain;;Domain of unknown function DUF223
PGSC0003DMG400024725		Deoxyuridine 5'-triphosphate nucleotidohydrolase [Source:PGSC_GENE;Acc:PGSC0003DMG400024725]	GO:0046080;;GO:0006226;;GO:0046872;;GO:0004170	biological_process;;biological_process;;molecular_function;;molecular_function;;	BP:dUTP metabolic process;;BP:dUMP biosynthetic process;;MF:metal ion binding;;MF:dUTP diphosphatase activity;;	K01520	dut, DUT	map00240	Pyrimidine metabolism	COG0756	F:Nucleotide transport and metabolism	XP_006344704.1	PREDICTED: deoxyuridine 5'-triphosphate nucleotidohydrolase [Solanum tuberosum]	sp|P32518|DUT_SOLLC;;	PF00692.16	dUTPase	dUTPase
PGSC0003DMG400024753		Chloroplast-targeted copper chaperone [Source:PGSC_GENE;Acc:PGSC0003DMG400024753]	GO:0046916;;GO:0030001;;GO:0005737;;GO:0046872;;GO:0046914	biological_process;;biological_process;;cellular_component;;molecular_function;;molecular_function;;	BP:cellular transition metal ion homeostasis;;BP:metal ion transport;;CC:cytoplasm;;MF:metal ion binding;;MF:transition metal ion binding;;	------	------	------	------	COG2608	O:Posttranslational modification, protein turnover, chaperones	XP_006344662.1	PREDICTED: uncharacterized protein LOC102603257 [Solanum tuberosum]	sp|Q9C7J6|HIP35_ARATH;;	PF00403.23	HMA	Heavy-metal-associated domain
PGSC0003DMG400024967		Peroxidase [Source:PGSC_GENE;Acc:PGSC0003DMG400024967]	GO:0098869;;GO:0042744;;GO:0006979;;GO:0055114;;GO:0005576;;GO:0016491;;GO:0020037;;GO:0004601;;GO:0046872	biological_process;;biological_process;;biological_process;;biological_process;;cellular_component;;molecular_function;;molecular_function;;molecular_function;;molecular_function;;	BP:cellular oxidant detoxification;;BP:hydrogen peroxide catabolic process;;BP:response to oxidative stress;;BP:oxidation-reduction process;;CC:extracellular region;;MF:oxidoreductase activity;;MF:heme binding;;MF:peroxidase activity;;MF:metal ion binding;;	K00430	E1.11.1.7	map00940	Phenylpropanoid biosynthesis	ENOG4111FDS;;ENOG4111S7R	G:Carbohydrate transport and metabolism;;	XP_006339817.1	PREDICTED: peroxidase 51 [Solanum tuberosum]	sp|Q9SZE7|PER51_ARATH;;	PF00141.20	peroxidase	Peroxidase
PGSC0003DMG400026360		Ferredoxin-3, chloroplast [Source:PGSC_GENE;Acc:PGSC0003DMG400026360]	GO:0022900;;GO:0055114;;GO:0009536;;GO:0009507;;GO:0051536;;GO:0051537;;GO:0009055;;GO:0046872	biological_process;;biological_process;;cellular_component;;cellular_component;;molecular_function;;molecular_function;;molecular_function;;molecular_function;;	BP:electron transport chain;;BP:oxidation-reduction process;;CC:plastid;;CC:chloroplast;;MF:iron-sulfur cluster binding;;MF:2 iron, 2 sulfur cluster binding;;MF:electron carrier activity;;MF:metal ion binding;;	K02639	petF	map00195	Photosynthesis	COG0633	C:Energy production and conversion	XP_006362894.1	PREDICTED: ferredoxin, root R-B1 [Solanum tuberosum]	sp|P27788|FER3_MAIZE;;	PF00111.24	Fer2	2Fe-2S iron-sulfur cluster binding domain
PGSC0003DMG400026717		Protein phosphatase 2c [Source:PGSC_GENE;Acc:PGSC0003DMG400026717]	GO:0006470;;GO:0016787;;GO:0043169;;GO:0004722;;GO:0004721;;GO:0003824;;GO:0046872	biological_process;;molecular_function;;molecular_function;;molecular_function;;molecular_function;;molecular_function;;molecular_function;;	BP:protein dephosphorylation;;MF:hydrolase activity;;MF:cation binding;;MF:protein serine/threonine phosphatase activity;;MF:phosphoprotein phosphatase activity;;MF:catalytic activity;;MF:metal ion binding;;	------	------	------	------	COG0631	T:Signal transduction mechanisms	XP_006360895.1	PREDICTED: probable protein phosphatase 2C 60 [Solanum tuberosum]	sp|Q5Z8P0|P2C60_ORYSJ;;	PF00481.18	PP2C	Protein phosphatase 2C
PGSC0003DMG400026937		Nucleic acid binding protein [Source:PGSC_GENE;Acc:PGSC0003DMG400026937]	GO:0046872	molecular_function;;	MF:metal ion binding;;	------	------	------	------	COG5063	S:Function unknown	XP_006347340.1	PREDICTED: zinc finger CCCH domain-containing protein 56-like [Solanum tuberosum]	sp|Q84UQ3|C3H56_ORYSJ;;	PF00642.21;;PF16131.2	zf-CCCH;;Torus	Zinc finger C-x8-C-x5-C-x3-H type;;Torus domain
PGSC0003DMG400027176		Transcription factor [Source:PGSC_GENE;Acc:PGSC0003DMG400027176]	GO:0046872;;GO:0005515	molecular_function;;molecular_function;;	MF:metal ion binding;;MF:protein binding;;	------	------	------	------	ENOG410XR0Z	S:Function unknown	XP_006355652.1	PREDICTED: zinc finger CCCH domain-containing protein 29-like [Solanum tuberosum]	sp|Q9LUZ4|C3H66_ARATH;;	PF12796.4;;PF00023.27;;PF13637.3;;PF13606.3	Ank_2;;Ank;;Ank_4;;Ank_3	Ankyrin repeats;;Ankyrin repeat;;Ankyrin repeats;;Ankyrin repeat
PGSC0003DMG400027426		Conserved gene of unknown function [Source:PGSC_GENE;Acc:PGSC0003DMG400027426]	GO:0006355;;GO:0046872;;GO:0008270;;GO:0003723	biological_process;;molecular_function;;molecular_function;;molecular_function;;	BP:regulation of transcription, DNA-templated;;MF:metal ion binding;;MF:zinc ion binding;;MF:RNA binding;;	------	------	------	------	ENOG410YUQ1	S:Function unknown	XP_015160217.1	PREDICTED: RNA-binding protein EWS isoform X2 [Solanum tuberosum]	sp|Q61545|EWS_MOUSE;;	PF00641.15	zf-RanBP	Zn-finger in Ran binding protein and others
PGSC0003DMG400027692		Calcium-binding protein CAST [Source:PGSC_GENE;Acc:PGSC0003DMG400027692]	GO:0046872;;GO:0005509	molecular_function;;molecular_function;;	MF:metal ion binding;;MF:calcium ion binding;;	K13448	CML	map04626	Plant-pathogen interaction	COG5126	S:Function unknown	XP_006362329.1	PREDICTED: calcium-binding protein CAST [Solanum tuberosum]	sp|Q09011|CAST_SOLTU;;	PF00036.29;;PF13405.3;;PF13499.3;;PF13202.3;;PF13833.3;;PF14658.3	EF-hand_1;;EF-hand_6;;EF-hand_7;;EF-hand_5;;EF-hand_8;;EF-hand_9	EF hand;;EF-hand domain;;EF-hand domain pair;;EF hand;;EF-hand domain pair;;EF-hand domain
PGSC0003DMG400027698		Conserved gene of unknown function [Source:PGSC_GENE;Acc:PGSC0003DMG400027698]	GO:0016020;;GO:0016021;;GO:0046872;;GO:0008270	cellular_component;;cellular_component;;molecular_function;;molecular_function;;	CC:membrane;;CC:integral component of membrane;;MF:metal ion binding;;MF:zinc ion binding;;	K22379	RNFT1	------	------	ENOG4111HH8	S:Function unknown	XP_006362332.1	PREDICTED: RING finger and transmembrane domain-containing protein 2 [Solanum tuberosum]	sp|Q96EX2|RNFT2_HUMAN;;	PF13920.3;;PF13639.3;;PF14447.3;;PF00097.22;;PF13923.3;;PF13445.3;;PF12678.4;;PF14634.3;;PF15227.3;;PF14835.3	zf-C3HC4_3;;zf-RING_2;;Prok-RING_4;;zf-C3HC4;;zf-C3HC4_2;;zf-RING_UBOX;;zf-rbx1;;zf-RING_5;;zf-C3HC4_4;;zf-RING_6	Zinc finger, C3HC4 type;;Ring finger domain;;Prokaryotic RING finger family 4;;Zinc finger, C3HC4 type;;Zinc finger, C3HC4 type;;RING-type zinc-finger;;RING-H2 zinc finger domain;;zinc-RING finger domain;;zinc finger of C3HC4-type, RING;;zf-RING of BARD1-type protein
PGSC0003DMG400027900		Meiotic recombination protein spo11 [Source:PGSC_GENE;Acc:PGSC0003DMG400027900]	GO:0000737;;GO:0006265;;GO:0006259;;GO:0009330;;GO:0005634;;GO:0005694;;GO:0000287;;GO:0016853;;GO:0003824;;GO:0000166;;GO:0061505;;GO:0003916;;GO:0042802;;GO:0003677;;GO:0046872;;GO:0003918;;GO:0005524	biological_process;;biological_process;;biological_process;;cellular_component;;cellular_component;;cellular_component;;molecular_function;;molecular_function;;molecular_function;;molecular_function;;molecular_function;;molecular_function;;molecular_function;;molecular_function;;molecular_function;;molecular_function;;molecular_function;;	BP:DNA catabolic process, endonucleolytic;;BP:DNA topological change;;BP:DNA metabolic process;;CC:DNA topoisomerase comple;;CC:nucleus;;CC:chromosome;;MF:magnesium ion binding;;MF:isomerase activity;;MF:catalytic activity;;MF:nucleotide binding;;MF:DNA topoisomerase II activity;;MF:DNA topoisomerase activity;;MF:identical protein binding;;MF:DNA binding;;MF:metal ion binding;;MF:DNA topoisomeras…	K10878	SPO11	------	------	COG1697	S:Function unknown	XP_006367265.1	PREDICTED: DNA topoisomerase 6 subunit A [Solanum tuberosum]	sp|Q9LZ03|TOP6A_ARATH;;	PF04406.11	TP6A_N	Type IIB DNA topoisomerase
PGSC0003DMG400028581		Chloroplast-targeted copper chaperone [Source:PGSC_GENE;Acc:PGSC0003DMG400028581]	GO:0046916;;GO:0030001;;GO:0005737;;GO:0009506;;GO:0046914;;GO:0046872	biological_process;;biological_process;;cellular_component;;cellular_component;;molecular_function;;molecular_function;;	BP:cellular transition metal ion homeostasis;;BP:metal ion transport;;CC:cytoplasm;;CC:plasmodesma;;MF:transition metal ion binding;;MF:metal ion binding;;	------	------	------	------	COG2608;;ENOG41105H1	S:Function unknown;;	XP_006361865.1	PREDICTED: neurogenic protein mastermind [Solanum tuberosum]	sp|F4JZL7|HIP33_ARATH;;	PF00403.23	HMA	Heavy-metal-associated domain
PGSC0003DMG400028599		Glutathione synthetase, chloroplastic [Source:PGSC_GENE;Acc:PGSC0003DMG400028599]	GO:0006750;;GO:0005829;;GO:0009507;;GO:0046872;;GO:0004363;;GO:0000287;;GO:0000166;;GO:0042803;;GO:0016874;;GO:0005524;;GO:0043295	biological_process;;cellular_component;;cellular_component;;molecular_function;;molecular_function;;molecular_function;;molecular_function;;molecular_function;;molecular_function;;molecular_function;;molecular_function;;	BP:glutathione biosynthetic process;;CC:cytosol;;CC:chloroplast;;MF:metal ion binding;;MF:glutathione synthase activity;;MF:magnesium ion binding;;MF:nucleotide binding;;MF:protein homodimerization activity;;MF:ligase activity;;MF:ATP binding;;MF:glutathione binding;;	K21456	GSS	map00270;;map00480	Cysteine and methionine metabolism;;Glutathione metabolism	ENOG410XPHH	I:Lipid transport and metabolism	XP_006361880.1	PREDICTED: glutathione synthetase, chloroplastic [Solanum tuberosum]	sp|O22494|GSHB_SOLLC;;	PF03917.14;;PF03199.12	GSH_synth_ATP;;GSH_synthase	Eukaryotic glutathione synthase, ATP binding domain;;Eukaryotic glutathione synthase
PGSC0003DMG400029309		Pyrophosphate--fructose 6-phosphate 1-phosphotransferase subunit alpha [Source:PGSC_GENE;Acc:PGSC0003DMG400029309]	GO:0016310;;GO:0046835;;GO:0008152;;GO:0006096;;GO:0061615;;GO:0005737;;GO:0047334;;GO:0016301;;GO:0003824;;GO:0016740;;GO:0003872;;GO:0046872;;GO:0005524	biological_process;;biological_process;;biological_process;;biological_process;;biological_process;;cellular_component;;molecular_function;;molecular_function;;molecular_function;;molecular_function;;molecular_function;;molecular_function;;molecular_function;;	BP:phosphorylation;;BP:carbohydrate phosphorylation;;BP:metabolic process;;BP:glycolytic process;;BP:glycolytic process through fructose-6-phosphate;;CC:cytoplasm;;MF:diphosphate-fructose-6-phosphate 1-phosphotransferase activity;;MF:kinase activity;;MF:catalytic activity;;MF:transferase activity;;MF:6-phosphofructokinase activity;;MF:metal ion binding;;MF:ATP binding;;	K00895	pfp, PFP	map00051;;map00010;;map00030	Fructose and mannose metabolism;;Glycolysis / Gluconeogenesis;;Pentose phosphate pathway	COG0205	S:Function unknown	XP_006342524.1	PREDICTED: pyrophosphate--fructose 6-phosphate 1-phosphotransferase subunit alpha [Solanum tuberosum]	sp|P21342|PFPA_SOLTU;;	PF00365.17	PFK	Phosphofructokinase
PGSC0003DMG400029615		Inosine triphosphate pyrophosphatase [Source:PGSC_GENE;Acc:PGSC0003DMG400029615]	GO:0009204;;GO:0009143;;GO:0009117;;GO:0005737;;GO:0016787;;GO:0000166;;GO:0004551;;GO:0047429;;GO:0046872;;GO:0035529	biological_process;;biological_process;;biological_process;;cellular_component;;molecular_function;;molecular_function;;molecular_function;;molecular_function;;molecular_function;;molecular_function;;	BP:deoxyribonucleoside triphosphate catabolic process;;BP:nucleoside triphosphate catabolic process;;BP:nucleotide metabolic process;;CC:cytoplasm;;MF:hydrolase activity;;MF:nucleotide binding;;MF:nucleotide diphosphatase activity;;MF:nucleoside-triphosphate diphosphatase activity;;MF:metal ion binding;;MF:NADH pyrophosphatase activity;;	K01519	ITPA	map00230	Purine metabolism	COG0127	F:Nucleotide transport and metabolism	XP_006360327.1	PREDICTED: inosine triphosphate pyrophosphatase [Solanum tuberosum]	sp|F6HS55|ITPA_VITVI;;	PF01725.13	Ham1p_like	Ham1 family
PGSC0003DMG400029646		Histone deacetylase [Source:PGSC_GENE;Acc:PGSC0003DMG400029646]	GO:0016575;;GO:0006325;;GO:1902459;;GO:0006355;;GO:2000026;;GO:0016573;;GO:0045892;;GO:0009405;;GO:0009294;;GO:0009861;;GO:0070932;;GO:0005634;;GO:0000118;;GO:0032041;;GO:0016787;;GO:0004407;;GO:0046872	biological_process;;biological_process;;biological_process;;biological_process;;biological_process;;biological_process;;biological_process;;biological_process;;biological_process;;biological_process;;biological_process;;cellular_component;;cellular_component;;molecular_function;;molecular_function;;molecular_function;;molecular_function;;	BP:histone deacetylation;;BP:chromatin organization;;BP:positive regulation of stem cell population maintenance;;BP:regulation of transcription, DNA-templated;;BP:regulation of multicellular organismal development;;BP:histone acetylation;;BP:negative regulation of transcription, DNA-templated;;BP:pathogenesis;;BP:DNA mediated transformation;;BP:jasmonic acid and ethylene-dependent systemic resist…	K06067	HDAC1_2	------	------	COG0123;;COG0123	B:Chromatin structure and dynamics;;Q:Secondary metabolites biosynthesis, transport and catabolism	XP_016572708.1	PREDICTED: histone deacetylase 19 [Capsicum annuum]	sp|O22446|HDA19_ARATH;;	PF00850.16	Hist_deacetyl	Histone deacetylase domain
PGSC0003DMG400030424		Serine/threonine-protein phosphatase PP1 isozyme 2 [Source:PGSC_GENE;Acc:PGSC0003DMG400030424]	GO:0006470;;GO:0046872;;GO:0004721;;GO:0016787	biological_process;;molecular_function;;molecular_function;;molecular_function;;	BP:protein dephosphorylation;;MF:metal ion binding;;MF:phosphoprotein phosphatase activity;;MF:hydrolase activity;;	K06269	PPP1C	map03015	mRNA surveillance pathway	COG0639;;ENOG410XPVF	I:Lipid transport and metabolism;;	XP_006350791.1	PREDICTED: serine/threonine-protein phosphatase PP1 isozyme 2 [Solanum tuberosum]	sp|O04857|PP12_TOBAC;;	PF00149.25;;PF16891.2	Metallophos;;STPPase_N	Calcineurin-like phosphoesterase;;Serine-threonine protein phosphatase N-terminal domain
PGSC0003DMG400030685		Adenylate cyclase [Source:PGSC_GENE;Acc:PGSC0003DMG400030685]	GO:0048364;;GO:0008152;;GO:0005634;;GO:0016887;;GO:0050355	biological_process;;biological_process;;cellular_component;;molecular_function;;molecular_function;;	BP:root development;;BP:metabolic process;;CC:nucleus;;MF:ATPase activity;;MF:triphosphatase activity;;	------	------	------	------	ENOG4111IHI	S:Function unknown	XP_006359500.1	PREDICTED: triphosphate tunel metalloenzyme 3 isoform X1 [Solanum tuberosum]	sp|Q9SIY3|TTM3_ARATH;;	PF01928.18	CYTH	CYTH domain
PGSC0003DMG400030951		Ubiquitin-activating enzyme E1b [Source:PGSC_GENE;Acc:PGSC0003DMG400030951]	GO:0009793;;GO:0016925;;GO:0005829;;GO:0031510;;GO:0005634;;GO:0009506;;GO:0046872;;GO:0019948;;GO:0008641;;GO:0000166;;GO:0016881;;GO:0005524	biological_process;;biological_process;;cellular_component;;cellular_component;;cellular_component;;cellular_component;;molecular_function;;molecular_function;;molecular_function;;molecular_function;;molecular_function;;molecular_function;;	BP:embryo development ending in seed dormancy;;BP:protein sumoylation;;CC:cytosol;;CC:SUMO activating enzyme complex;;CC:nucleus;;CC:plasmodesma;;MF:metal ion binding;;MF:SUMO activating enzyme activity;;MF:small protein activating enzyme activity;;MF:nucleotide binding;;MF:acid-amino acid ligase activity;;MF:ATP binding;;	K10685	UBLE1B, SAE2, UBA2	map04120	Ubiquitin mediated proteolysis	COG0476	H:Coenzyme transport and metabolism	XP_015158268.1	PREDICTED: SUMO-activating enzyme subunit 2 isoform X1 [Solanum tuberosum]	sp|Q9SJT1|SAE2_ARATH;;	PF00899.18;;PF14732.3;;PF10585.6;;PF01488.17	ThiF;;UAE_UbL;;UBA_e1_thiolCys;;Shikimate_DH	ThiF family;;Ubiquitin/SUMO-activating enzyme ubiquitin-like domain;;Ubiquitin-activating enzyme active site;;Shikimate / quinate 5-dehydrogenase
PGSC0003DMG400031130		Serine/threonine-protein phosphatase PP2A-5 catalytic subunit [Source:PGSC_GENE;Acc:PGSC0003DMG400031130]	GO:0006470;;GO:0005737;;GO:0046872;;GO:0004721;;GO:0016787	biological_process;;cellular_component;;molecular_function;;molecular_function;;molecular_function;;	BP:protein dephosphorylation;;CC:cytoplasm;;MF:metal ion binding;;MF:phosphoprotein phosphatase activity;;MF:hydrolase activity;;	K04382	PPP2C	map04136;;map03015	Autophagy - other;;mRNA surveillance pathway	COG0639	T:Signal transduction mechanisms	XP_004229332.1	PREDICTED: serine/threonine-protein phosphatase PP2A-5 catalytic subunit [Solanum lycopersicum]	sp|O04860|PP2A5_TOBAC;;	PF00149.25;;PF16891.2	Metallophos;;STPPase_N	Calcineurin-like phosphoesterase;;Serine-threonine protein phosphatase N-terminal domain
PGSC0003DMG400033067		Ubiquitin thiolesterase/ zinc ion binding [Source:PGSC_GENE;Acc:PGSC0003DMG400033067]	GO:0016579;;GO:0046872;;GO:0036459;;GO:0003676;;GO:0005515	biological_process;;molecular_function;;molecular_function;;molecular_function;;molecular_function;;	BP:protein deubiquitination;;MF:metal ion binding;;MF:thiol-dependent ubiquitinyl hydrolase activity;;MF:nucleic acid binding;;MF:protein binding;;	------	------	------	------	ENOG410XSNE	O:Posttranslational modification, protein turnover, chaperones	XP_006354834.1	PREDICTED: uncharacterized protein LOC102605106 [Solanum tuberosum]	sp|Q8BL06|UBP54_MOUSE;;	PF04780.9;;PF04781.9;;PF00443.26	DUF629;;DUF627;;UCH	Protein of unknown function;;Protein of unknown function;;Ubiquitin carboxyl-terminal hydrolase
PGSC0003DMG400033112		Heavy-metal-associated domain-containing protein [Source:PGSC_GENE;Acc:PGSC0003DMG400033112]	GO:0030001;;GO:0046872	biological_process;;molecular_function;;	BP:metal ion transport;;MF:metal ion binding;;	------	------	------	------	COG2608	S:Function unknown	XP_006339402.1	PREDICTED: neurogenic protein mastermind-like isoform X1 [Solanum tuberosum]	sp|Q9M8K5|HIP32_ARATH;;	PF00403.23	HMA	Heavy-metal-associated domain
PGSC0003DMG400033685		Calmodulin [Source:PGSC_GENE;Acc:PGSC0003DMG400033685]	GO:0046872;;GO:0005509;;GO:0005515	molecular_function;;molecular_function;;molecular_function;;	MF:metal ion binding;;MF:calcium ion binding;;MF:protein binding;;	K02183	CALM	map04626;;map04070;;map04016	Plant-pathogen interaction;;Phosphatidylinositol signaling system;;MAPK signaling pathway - plant	COG5126	S:Function unknown	NP_001234786.1	calmodulin [Solanum lycopersicum]	sp|P27161|CALM_SOLLC;;	PF00036.29;;PF13499.3;;PF13833.3;;PF13405.3;;PF13202.3;;PF14658.3;;PF12763.4;;PF10591.6;;PF08976.8;;PF08726.7	EF-hand_1;;EF-hand_7;;EF-hand_8;;EF-hand_6;;EF-hand_5;;EF-hand_9;;EF-hand_4;;SPARC_Ca_bdg;;EF-hand_11;;EFhand_Ca_insen	EF hand;;EF-hand domain pair;;EF-hand domain pair;;EF-hand domain;;EF hand;;EF-hand domain;;Cytoskeletal-regulatory complex EF hand;;Secreted protein acidic and rich in cysteine Ca binding region;;EF-hand domain;;Ca2+ insensitive EF hand
PGSC0003DMG400035782		1-aminocyclopropane-1-carboxylate oxidase homolog [Source:PGSC_GENE;Acc:PGSC0003DMG400035782]	GO:0009835;;GO:0009693;;GO:0055114;;GO:0031418;;GO:0051213;;GO:0046872	biological_process;;biological_process;;biological_process;;molecular_function;;molecular_function;;molecular_function;;	BP:fruit ripening;;BP:ethylene biosynthetic process;;BP:oxidation-reduction process;;MF:L-ascorbic acid binding;;MF:dioxygenase activity;;MF:metal ion binding;;	------	------	------	------	COG3491	S:Function unknown	XP_015086224.1	PREDICTED: 1-aminocyclopropane-1-carboxylate oxidase homolog [Solanum pennellii]	sp|P10967|ACCH3_SOLLC;;	------	------	------
PGSC0003DMG401012679		Allene oxide cyclase [Source:PGSC_GENE;Acc:PGSC0003DMG401012679]	GO:0048573;;GO:0009637;;GO:0009695;;GO:0009416;;GO:0009646;;GO:0009651;;GO:0009751;;GO:0009753;;GO:0009734;;GO:1900367;;GO:0009611;;GO:0010218;;GO:0009864;;GO:0033274;;GO:0080186;;GO:0009908;;GO:0007623;;GO:0009737;;GO:0050832;;GO:0010038;;GO:0010114;;GO:0042542;;GO:0009625;;GO:0009723;;GO:0009507;;GO:0046423;;GO:0016853	biological_process;;biological_process;;biological_process;;biological_process;;biological_process;;biological_process;;biological_process;;biological_process;;biological_process;;biological_process;;biological_process;;biological_process;;biological_process;;biological_process;;biological_process;;biological_process;;biological_process;;biological_process;;biological_process;;biological_process;…	BP:photoperiodism, flowering;;BP:response to blue light;;BP:jasmonic acid biosynthetic process;;BP:response to light stimulus;;BP:response to absence of light;;BP:response to salt stress;;BP:response to salicylic acid;;BP:response to jasmonic acid;;BP:auxin-activated signaling pathway;;BP:positive regulation of defense response to insect;;BP:response to wounding;;BP:response to far red light;;BP:…	K10525	AOC	map00592	alpha-Linolenic acid metabolism	ENOG4111X07	S:Function unknown	NP_001275212.1	allene oxide cyclase [Solanum tuberosum]	sp|A2XID3|AOC_ORYSI;;	PF06351.8	Allene_ox_cyc	Allene oxide cyclase
PGSC0003DMG401014186		Chaperone protein DNAj [Source:PGSC_GENE;Acc:PGSC0003DMG401014186]	GO:0006457;;GO:0009408;;GO:0016021;;GO:0016020;;GO:0009507;;GO:0031072;;GO:0051082;;GO:0046872;;GO:0005524	biological_process;;biological_process;;cellular_component;;cellular_component;;cellular_component;;molecular_function;;molecular_function;;molecular_function;;molecular_function;;	BP:protein folding;;BP:response to heat;;CC:integral component of membrane;;CC:membrane;;CC:chloroplast;;MF:heat shock protein binding;;MF:unfolded protein binding;;MF:metal ion binding;;MF:ATP binding;;	K03686	dnaJ	------	------	COG0484	O:Posttranslational modification, protein turnover, chaperones	XP_006341502.1	PREDICTED: chaperone protein DnaJ [Solanum tuberosum]	sp|P0DO01|DJA7A_ORYSJ;;	PF01556.15;;PF00226.28;;PF00684.16	DnaJ_C;;DnaJ;;DnaJ_CXXCXGXG	DnaJ C terminal domain;;DnaJ domain;;DnaJ central domain
PGSC0003DMG401016475		Multicopper oxidase [Source:PGSC_GENE;Acc:PGSC0003DMG401016475]	GO:0055114;;GO:0009506;;GO:0009505;;GO:0016722;;GO:0005507;;GO:0016491	biological_process;;cellular_component;;cellular_component;;molecular_function;;molecular_function;;molecular_function;;	BP:oxidation-reduction process;;CC:plasmodesma;;CC:plant-type cell wall;;MF:oxidoreductase activity, oxidizing metal ions;;MF:copper ion binding;;MF:oxidoreductase activity;;	------	------	------	------	COG2132	G:Carbohydrate transport and metabolism	XP_006348131.1	PREDICTED: L-ascorbate oxidase homolog [Solanum tuberosum]	sp|Q00624|ASOL_BRANA;;	PF00394.19;;PF07732.12;;PF07731.11	Cu-oxidase;;Cu-oxidase_3;;Cu-oxidase_2	Multicopper oxidase;;Multicopper oxidase;;Multicopper oxidase
PGSC0003DMG401020664		Binding protein [Source:PGSC_GENE;Acc:PGSC0003DMG401020664]	GO:0046872;;GO:0008270	molecular_function;;molecular_function;;	MF:metal ion binding;;MF:zinc ion binding;;	------	------	------	------	ENOG410YNCK;;ENOG410ZS66	S:Function unknown;;	XP_006364896.1	PREDICTED: zinc finger Ran-binding domain-containing protein 2-like isoform X1 [Solanum tuberosum]	------	PF00641.15	zf-RanBP	Zn-finger in Ran binding protein and others
PGSC0003DMG401028515		Monothiol glutaredoxin-4 [Source:PGSC_GENE;Acc:PGSC0003DMG401028515]	GO:0022900;;GO:0045454;;GO:0055114;;GO:0005739;;GO:0005623;;GO:0046872;;GO:0015035;;GO:0009055	biological_process;;biological_process;;biological_process;;cellular_component;;cellular_component;;molecular_function;;molecular_function;;molecular_function;;	BP:electron transport chain;;BP:cell redox homeostasis;;BP:oxidation-reduction process;;CC:mitochondrion;;CC:cell;;MF:metal ion binding;;MF:protein disulfide oxidoreductase activity;;MF:electron carrier activity;;	K07390	grxD, GLRX5	------	------	COG0278	S:Function unknown	XP_006356195.1	PREDICTED: monothiol glutaredoxin-S15, mitochondrial [Solanum tuberosum]	sp|Q8LBK6|GRS15_ARATH;;	PF00462.21	Glutaredoxin	Glutaredoxin
PGSC0003DMG401029267		Nucleotide-binding protein [Source:PGSC_GENE;Acc:PGSC0003DMG401029267]	GO:0016226;;GO:0005737;;GO:0005829;;GO:0051539;;GO:0000166;;GO:0046872;;GO:0051536;;GO:0005524;;GO:0042803	biological_process;;cellular_component;;cellular_component;;molecular_function;;molecular_function;;molecular_function;;molecular_function;;molecular_function;;molecular_function;;	BP:iron-sulfur cluster assembly;;CC:cytoplasm;;CC:cytosol;;MF:4 iron, 4 sulfur cluster binding;;MF:nucleotide binding;;MF:metal ion binding;;MF:iron-sulfur cluster binding;;MF:ATP binding;;MF:protein homodimerization activity;;	------	------	------	------	COG0489	D:Cell cycle control, cell division, chromosome partitioning	XP_006342431.1	PREDICTED: cytosolic Fe-S cluster assembly factor NBP35-like [Solanum tuberosum]	sp|Q8H1Q2|NBP35_ARATH;;	PF10609.6;;PF01656.20;;PF02374.12;;PF13614.3;;PF09140.8	ParA;;CbiA;;ArsA_ATPase;;AAA_31;;MipZ	NUBPL iron-transfer P-loop NTPase;;CobQ/CobB/MinD/ParA nucleotide binding domain;;Anion-transporting ATPase;;AAA domain;;ATPase MipZ
PGSC0003DMG401032194		Ubiquitin ligase SINAT2 [Source:PGSC_GENE;Acc:PGSC0003DMG401032194]	GO:0006915;;GO:0016567;;GO:0006511;;GO:0042787;;GO:0043161;;GO:0007275;;GO:0005737;;GO:0005634;;GO:0016874;;GO:0061630;;GO:0008270;;GO:0005515;;GO:0046872;;GO:0004842	biological_process;;biological_process;;biological_process;;biological_process;;biological_process;;biological_process;;cellular_component;;cellular_component;;molecular_function;;molecular_function;;molecular_function;;molecular_function;;molecular_function;;molecular_function;;	BP:apoptotic process;;BP:protein ubiquitination;;BP:ubiquitin-dependent protein catabolic process;;BP:protein ubiquitination involved in ubiquitin-dependent protein catabolic process;;BP:proteasome-mediated ubiquitin-dependent protein catabolic process;;BP:multicellular organism development;;CC:cytoplasm;;CC:nucleus;;MF:ligase activity;;MF:ubiquitin protein ligase activity;;MF:zinc ion binding;;M…	K04506	SIAH1	map04120	Ubiquitin mediated proteolysis	ENOG410XVP0	O:Posttranslational modification, protein turnover, chaperones	XP_006354176.1	PREDICTED: E3 ubiquitin-protein ligase SINAT2-like [Solanum tuberosum]	sp|Q9M2P4|SINA2_ARATH;;	PF03145.13	Sina	Seven in absentia protein family
PGSC0003DMG402005938		Zinc ion binding protein [Source:PGSC_GENE;Acc:PGSC0003DMG402005938]	GO:0046872	molecular_function;;	MF:metal ion binding;;	K19043	RHF	------	------	ENOG41121N2;;ENOG4111BQR	O:Posttranslational modification, protein turnover, chaperones;;S:Function unknown	XP_006361115.1	PREDICTED: E3 ubiquitin-protein ligase RHF2A [Solanum tuberosum]	sp|Q9ZT42|RHF2A_ARATH;;	PF13639.3;;PF13923.3;;PF17123.2;;PF12678.4;;PF00097.22;;PF13445.3;;PF14634.3;;PF12861.4	zf-RING_2;;zf-C3HC4_2;;zf-RING_11;;zf-rbx1;;zf-C3HC4;;zf-RING_UBOX;;zf-RING_5;;zf-ANAPC11	Ring finger domain;;Zinc finger, C3HC4 type;;RING-like zinc finger;;RING-H2 zinc finger domain;;Zinc finger, C3HC4 type;;RING-type zinc-finger;;zinc-RING finger domain;;Anaphase-promoting complex subunit 11 RING-H2 finger
PGSC0003DMG402023468		DNA-directed RNA polymerase III [Source:PGSC_GENE;Acc:PGSC0003DMG402023468]	GO:0006386;;GO:0042779;;GO:0006351;;GO:0005730;;GO:0005634;;GO:0005666;;GO:0001056;;GO:0008270;;GO:0003676;;GO:0003899;;GO:0046872	biological_process;;biological_process;;biological_process;;cellular_component;;cellular_component;;cellular_component;;molecular_function;;molecular_function;;molecular_function;;molecular_function;;molecular_function;;	BP:termination of RNA polymerase III transcription;;BP:tRNA 3'-trailer cleavage;;BP:transcription, DNA-templated;;CC:nucleolus;;CC:nucleus;;CC:DNA-directed RNA polymerase III complex;;MF:RNA polymerase III activity;;MF:zinc ion binding;;MF:nucleic acid binding;;MF:DNA-directed RNA polymerase activity;;MF:metal ion binding;;	K03019	RPC11, POLR3K	map03020	RNA polymerase	COG1594	J:Translation, ribosomal structure and biogenesis	XP_006345812.1	PREDICTED: DNA-directed RNA polymerase III subunit RPC10-like [Solanum tuberosum]	sp|Q9CQZ7|RPC10_MOUSE;;	PF01096.15;;PF14803.3;;PF12760.4	TFIIS_C;;Nudix_N_2;;Zn_Tnp_IS1595	Transcription factor S-II;;Nudix N-terminal;;Transposase zinc-ribbon domain

## Sheet: S5
Table S5 The protein sequence used to construct the evolutionary tree
>>XP_015074188.1 metal transporter Nramp2-like [Solanum pennellii]
MSSPQQQENTSPDSKEEESRHLLTAPLPQSTSPLINGDADDDEEEFAYGSGEKIHVVEFDSVPIDGVDYSTVPPFSWKKLWQFTGPGFLMSIAFLDPGNLEGDLQAGAIAGYSLLWLLLWATVMGLMIQLLSARIGVATGRHLAELCREEYPRWAGLLLWFMAEVALIGADIQEVIGSAIAIKILSRGVLPLWAGVLITASDCFLLLVLENYGIRKLEAVFAVLISTMALSFAWMFGDAKPNGKELLAGLLIPKLSSRTVRQAVGVVGCVIMPHNVFLHSALVQSREIDLKKKGQVQEALNYYSIESSFALLISFMINLFVTTVFAKGFYGSEQAGSLGLVNAGQFLQDKYGGGLFPILYIWGIGLLAAGQSSTITGTYAGQFIMGGFLDLRLKKWLRA…
>NP_001308166.1 metal transporter Nramp2 [Solanum lycopersicum]
MSSPQQQENTSPDSKEEESRHLLTAPLPQSTSPLINGDADDGEEEFVYGSGEKIHVVEFDSVPIDGVDYSTVPPFSWKKLWQFTGPGFLMSIAFLDPGNLEGDLQAGAIAGYSLLWLLLWATVMGLMIQLLSARIGVATGRHLAELCREEYPRWAGLLLWFMAEVALIGADIQEVIGSAIAIKILSRGVLPLWAGVLITASDCFLLLVLENYGIRKLEAVFAVLISTMALSFAWMFGDAKPNGKELLAGLLIPKLSSRTVRQAVGVVGCVIMPHNVFLHSALVQSREIDLKKKGQVQEALNYYSIESSFALLISFMINLFVTTVFAKGFYGSEQAGSLGLVNAGQFLQDKYGGGLFPILYIWGIGLLAAGQSSTITGTYAGQFIMGGFLDLRLKKWLRA…
>XP_006362075.1 PREDICTED: metal transporter Nramp2-like [Solanum tuberosum]
MSSPPQQENTSPDSKDEESRHLLTAPLPQSTSPLINGDADDGEEEFAYGSGEKIHVVEFDSVPIDGVDYSTVPPFSWKKLWQFTGPGFLMSIAFLDPGNLEGDLQAGAIAGYSLLWLLLWATVMGLMIQLLSARIGVATGRHLAELCREEYPRWAGLLLWFMAEVALIGADIQEVIGSAIAIKILSRGVLPLWAGVLITASDCFLLLVLENYGIRKLEAVFAVLISTMALSFAWMFGDAKPNGKELLAGLLIPKLSSRTVRQAVGVVGCVIMPHNVFLHSALVQSREIDLKKKGQVQEALNYYSIESSFALLISFMINLFVTTVFAKGFYGSEQAGSLGLVNAGQFLQDKYGGGLFPILYIWGIGLLAAGQSSTITGTYAGQFIMGGFLDLRLKKWLRA…
>PHU20729.1 Metal transporter Nramp5 [Capsicum chinense]
MSSPPQSPDSKDEESRHLLTTQLPPSTSPLINGDADNAANGKEEEEFAYGSGEKIHVLDFESVPIDGVDYSTVPPFSWKKLWQFTGPGFLMSIAFLDPGNLEGDLQAGAIAGYSLLWLLLWATVMGLMIQLLSARIGVATGRHLAELCREEYPKWAGLLLWFMAELALIGADIQEVIGSAIAIKILSRGVIPLWGGVLITASDCFLLLVLENYGIRKLEAVFAVLISTMALSFAWMFGDAKPSGKELLAGLLIPKLSSRTVRQAVGVVGCVIMPHNVFLHSALVQSREIDLKKKGQVQEALNYYSIESSFALLVSFMINLFVTTVFAKGFYGSEKASSLGLVNAGEFLQDKYGGGLFPILYIWGIGLLAAGQSSTITGTYAGQFIMGGFLDLRLKKWLR…
>PHT84581.1 Metal transporter Nramp2 [Capsicum annuum]
MSIAFLDPGNLEGDLQAGAIAGYSLLWLLLWATVMGLMIQLLSARIGVTTGRHLAELCREEYPKWAGVLLWFMAELALIGADIQEVIGSAIAIKILSRGVIPLWGGVLITASDCFLLLVLENYGIRKLEAVFAVLISTMALSFAWMFGDAKPSGKELLAGLLIPKLSSRTVRQAVGVVGCVIMPHNVFLHSALVQSREIDLKKKGQVQEALNYYSIESSFALLVSFMINLFVTTVFAKGFYGSEKASSLGLVNAGEFLQDKYGGGLFPILYIWGIGLLAAGQSSTITGTYAGQFIMGGFLDLRLKKWLRALITRSCAILPTIVVALIFNRSESSLDVLNEWLNVLQSIQIPFALIPLLTLVSKEDLMGTFKIGPTLERVAWTVAVLVMVINGYLLLDFF…
>XP_011074385.1 metal transporter Nramp2 [Sesamum indicum]
MNSIPQQNHAAPNSHTESQQLQAVEREQEDESHRLLPTSASPSSDAVLIKTVERFEDDDQEAAYEAREKILIGDFELDSPNSSSVPPFSFKKLWLFTGPGFLMSIAFLDPGNLEGDLQAGAIAGYSLLWLLMWATAMGLLIQLLSARIGVATGRHLAELCREEYPYWAGIVLWFMAEVALIGADIQEVIGSAIAIQILSRGLLPLWVGVLITASDCFMFLLLENYGVRKLEAVFAVLISTMALSFAWMFADAKPSTKELLIGLLVPKLSSRTIRQAVGVVGCVIMPHNVFLHSALVQSRTIDPNKKGQVQEALNYYTIESSAALLVSFMINLFVTTVFAKGFYGSKQADSIGLVNAGQYLEEKYGGGFFPILYIWGIGLLAAGQSSTITGTYAGQFIMG…
>>RDX60876.1 Metal transporter Nramp2 [Mucuna pruriens]
MSAPSREETSKEEGKDEEENRLLEEAWEGDEEVAYEAGEKILVADFEFDSVDDASVPPFSWKKLWLFTGPGFLMSIAFLDPGNLEGDLQAGAIAGYSLLWLLMWATFMGLLIQLLSARVGVATGRHLAELCREEYPNWARLVLWFMAELALIGADIQEVIGSAIAIQILSRGFFPLWAGVLITASDWYSFLINYGVRKLEAAFAVLIAVMALSFAWMFGDAKPNGKELLMGILVPRLSSKTIRQAVGVVGCVIMPHNVFLHSALVQSRKVDLHKKGRVQEALNYYSIESSAALSVSFMINLFVTTVFAKGFYETKQANSIGLVNAGRYLEEKYGGGIFPILYIWGIGLLAAGQSSTITGTYAGQFIMGGFLNLRLKKWLRALITRSFAIVPTIIVAIVF…
>XP_012068264.1 metal transporter Nramp2 [Jatropha curcas]
MSSPSREEDSKEDDRKEESSRLLATAVQSPTLSSSDGEDSEEVAFEAREKIVIVGVDSADAIDADDYVPPFSWKKLWLFTGPGFLMSIAFLDPGNLEGDLQAGAIAGYSLLWLLMWATVMGLLIQMLSARVGVATGRHLAELCREEYPNWARLILWFMAEVALIGADIQEVIGSAIALHILSNGVLPLWAGVVITALDCFMFLFLENYGVRKLEAVFAVLIATMAVSFAWMFGDTKPNGKELLAGILIPRLGSKTIRQAVGVVGCVIMPHNVFLHSALVQSRKIDRQKKGRVQEALNYYLIESSVALLVSFMINLFVTTVFAKGFYGTQQANSIGLVNAGQYLQEKYGGGVFPILYIWGIGLLAAGQSSTITGTYAGQFIMGGFLNLRLKKWLRALITR…
>XP_021285144.1 metal transporter Nramp2 [Herrania umbratica]
MNSPSQDEESSIEDKDKDTAAEESESKRLLPSQSPSSSLSDDENEVAFESREKIVIVDVDIPESLQNVDYVPPFSWKKLWLFTGPGFLMSIAFLDPGNLEGDLQAGAIAGYSLLWLLMWATVMGLLIQLLSARLGVATGRHLAELCREEYPKWARFVLWFMAELALVGADIQEVIGSAIAIQILSRGAFPLWAGVLITASDCFILLFLENYGVRKLEAVFAVLIATMASSFAWMFGDTKPNGKDLLIGILVPRLSSRTIRQAVGVVGCVIMPHNVFLHSALVQSRKIDPKKRGRVQEALNYYSIESSVALLVSFMINLFVTTVFAKGFYGTKQANNIGLVNAGQYLQEKYGGGVFPILYIWGIGLLAAGQSSTITGTYAGQFIMGGFLNLRLKKWLRAL…
>OMO78853.1 Natural resistance-associated macrophage protein [Corchorus capsularis]
MNSQTRLEESSKEDADNEKDKDNAAEESESKRLLPSRSQSPTSSSSDDEDEVAFESREKIVIVDVDTPESIQNVDYVPPFSWKKLWLFTGPGFLMSIAFLDPGNLEGDLQAGAIAGYSLLWLLMWATIMGLLIQLLSARVGVATGRHLAELCREEYPSWARYVLWFMAELALIGADIQEVIGSAIAIQILSKGALPLWAGVLITASDCFFFLFLENYGVRKLEAVFAVLIATMALSFAWMFGDAKPSTNELLIGILVPRLSSKTIRQAVGVVGCVIMPHNVFLHSALVQSRKIDPKRRGRVQEALNYYSIESSIALLVSFMINLFVTTVFAKGFYGTKQANNIGLVNAGQYLQEKYGGGIFPILYIWGIGLLAAGQSSTITGTYAGQFIMGGFLNLRLK…

## Sheet: S6
Table S6 StNRAMP2 sequencing sequence
> StNRAMP2 sequencing
ATGAGCTCCCCTCCACAGCAAGAAAATACCTCTCCGGATTCCAAAGACGAAGAATCTCGTCACCTTCTTACCGCCCCGCTGCCACAGTCAACGTCGCCGTTAATTAACGGCGATGCTGATGACGGCGAAGAAGAATTTGCGTACGGATCTGGGGAGAAGATCCACGTCGTTGAATTCGATTCAGTACCGATCGACGGTGTTGATTATAGCACGGTGCCTCCATTCTCGTGGAAGAAGCTATGGCAGTTCACGGGTCCTGGATTCTTAATGAGTATAGCTTTTTTGGATCCGGGGAATTTGGAGGGGGATCTGCAAGCTGGGGCAATTGCGGGTTACTCGCTTCTATGGCTGTTGTTATGGGCCACTGTTATGGGTTTGATGATCCAGCTACTGTCGGCC…
